# Supplementary material for: ME31B globally represses maternal mRNAs by two distinct mechanisms during the Drosophila maternal-to-zygotic transition
Source: eLife. 2017 Sep 6;6:e27891. doi: 10.7554/eLife.27891 (PMC5779226; doi:10.7554/eLife.27891)
Supplement: Figure 1—source data 1. [file elife-27891-fig1-data1.xlsx]

## Sheet: S2
Figure 1-Source Data 1
Spectral counts are listed.
Protein	Accession Number	Size	C1 Fab	PABP Fab 1	PABP Fab 2	eIF4G
Eukaryotic initiation factor 4B OS=Drosophila melanogaster GN=eIF-4B PE=2 SV=1	Q7PLL3	52 kDa	278	221	279	178
Polyadenylate-binding protein OS=Drosophila melanogaster GN=pAbp PE=1 SV=3	P21187	70 kDa	4	382	483	81
Eukaryotic translation initiation factor 4G, isoform A OS=Drosophila melanogaster GN=eIF4G PE=2 SV=3	O61380	184 kDa	11	128	152	299
Heterogeneous nuclear ribonucleoprotein at 98DE, isoform F OS=Drosophila melanogaster GN=Hrb98DE PE=4 SV=1	A4V3J6	39 kDa	152	107	86	96
FACT complex subunit spt16 OS=Drosophila melanogaster GN=dre4 PE=1 SV=2	Q8IRG6 (+1)	124 kDa	46	95	119	55
La-related protein OS=Drosophila melanogaster GN=larp PE=1 SV=5	Q9VAW5	178 kDa	12	95	112	70
Heat shock 70 kDa protein cognate 3 OS=Drosophila melanogaster GN=Hsc70-3 PE=2 SV=2	P29844	72 kDa	57	82	83	77
CG31012, isoform C OS=Drosophila melanogaster GN=cindr PE=2 SV=2	Q9VA36	92 kDa	88	52	72	87
Isoform A of RNA-binding protein squid OS=Drosophila melanogaster GN=sqd	Q08473-2	35 kDa	37	84	83	42
Heat shock 70 kDa protein cognate 4 OS=Drosophila melanogaster GN=Hsc70-4 PE=1 SV=3	P11147	71 kDa	40	71	80	67
LD37574p OS=Drosophila melanogaster GN=yps PE=2 SV=1	Q95RE4	38 kDa	52	45	63	34
FACT complex subunit Ssrp1 OS=Drosophila melanogaster GN=Ssrp PE=1 SV=2	Q05344	82 kDa	27	56	77	25
Eukaryotic translation initiation factor 3 subunit A OS=Drosophila melanogaster GN=eIF3-S10 PE=1 SV=1	Q9VN25 (+1)	134 kDa	27	49	48	57
Heterogeneous nuclear ribonucleoprotein at 27C, isoform D OS=Drosophila melanogaster GN=Hrb27C PE=4 SV=1	E1JHA4	45 kDa	32	69	61	29
Epidermal growth factor receptor pathway substrate clone 15, isoform B OS=Drosophila melanogaster GN=Eps-15 PE=2 SV=1	Q8MMD2	132 kDa	44	33	58	60
Bancal, isoform A OS=Drosophila melanogaster GN=bl PE=2 SV=1	A1ZBW1	50 kDa	48	42	43	34
Heterogeneous nuclear ribonucleoprotein at 87F, isoform C OS=Drosophila melanogaster GN=Hrb87F PE=2 SV=1	E1JIK0	39 kDa	36	59	49	35
Actin-42A OS=Drosophila melanogaster GN=Act42A PE=1 SV=3	P02572 (+1)	42 kDa	48	37	41	22
AT24407p OS=Drosophila melanogaster GN=CG18501 PE=2 SV=3	Q9VPK3	47 kDa	31	43	49	10
ATP-dependent RNA helicase bel OS=Drosophila melanogaster GN=bel PE=1 SV=1	Q9VHP0	85 kDa	21	36	45	29
Mitochondrial transcription factor A, isoform B OS=Drosophila melanogaster GN=TFAM PE=2 SV=1	Q86BR8	33 kDa	39	28	42	12
IGF-II mRNA-binding protein OS=Drosophila melanogaster GN=Imp PE=2 SV=2	Q9VZ69	62 kDa	9	37	43	30
AAA family protein Bor OS=Drosophila melanogaster GN=bor PE=2 SV=2	Q9VEX6	68 kDa	13	34	42	38
Dynamin associated protein 160, isoform C OS=Drosophila melanogaster GN=Dap160 PE=2 SV=1	Q1WWC9 (+1)	121 kDa	22	21	33	42
La-related protein CG11505 OS=Drosophila melanogaster GN=CG11505 PE=1 SV=2	Q9I7T7 (+1)	162 kDa		50	43	8
Eukaryotic translation initiation factor 3 subunit C OS=Drosophila melanogaster GN=eIF3-S8 PE=1 SV=1	A1ZAX1	106 kDa	18	31	30	23
Smrter, isoform A OS=Drosophila melanogaster GN=Smr PE=2 SV=2	Q9VYK0	378 kDa	20	9	15	45
Protein argonaute-2 OS=Drosophila melanogaster GN=AGO2 PE=1 SV=3	Q9VUQ5 (+1)	137 kDa	19	23	21	32
Kinesin-73, isoform A OS=Drosophila melanogaster GN=Khc-73 PE=3 SV=1	A1ZA18	215 kDa	19	21	32	32
60S ribosomal protein L4 OS=Drosophila melanogaster GN=RpL4 PE=2 SV=2	P09180	45 kDa	13	31	26	31
40S ribosomal protein S10b OS=Drosophila melanogaster GN=RpS10b PE=1 SV=2	Q9VWG3	18 kDa	14	29	27	28
RNA polymerase II transcriptional coactivator OS=Drosophila melanogaster GN=Ssb-c31a PE=2 SV=1	Q9VLR5	12 kDa	30	20	20	27
205 kDa microtubule-associated protein OS=Drosophila melanogaster GN=Map205 PE=1 SV=2	P23226 (+2)	127 kDa	20	18	24	29
RE73736p OS=Drosophila melanogaster GN=spoon PE=2 SV=1	Q7KVW1 (+1)	67 kDa		37	39	10
Elongation factor 1-alpha 1 OS=Drosophila melanogaster GN=Ef1alpha48D PE=1 SV=2	P08736	50 kDa	24	22	26	20
Replication protein A 70 kDa DNA-binding subunit OS=Drosophila melanogaster GN=RpA-70 PE=1 SV=1	Q24492	67 kDa	24	21	31	13
Short spindle 4, isoform F OS=Drosophila melanogaster GN=Patronin PE=4 SV=1	E1JH90	188 kDa	25	23	19	11
40S ribosomal protein S8 OS=Drosophila melanogaster GN=RpS8 PE=1 SV=1	Q8MLY8	24 kDa	20	19	26	22
Serrate RNA effector molecule homolog OS=Drosophila melanogaster GN=Ars2 PE=1 SV=2	Q9V9K7	107 kDa	10	25	19	22
40S ribosomal protein S3 OS=Drosophila melanogaster GN=RpS3 PE=1 SV=1	Q06559	27 kDa	7	32	28	18
CG30122, isoform B OS=Drosophila melanogaster GN=CG30122 PE=4 SV=1	A1ZBB4 (+2)	140 kDa	15	21	20	26
Ribosomal protein S3A, isoform F OS=Drosophila melanogaster GN=RpS3A PE=3 SV=1	H9XVL9	30 kDa	20	17	19	25
Eukaryotic translation initiation factor 3 subunit E OS=Drosophila melanogaster GN=eIF3-S6 PE=2 SV=1	O77410	51 kDa	12	19	27	22
RNA-binding protein lark OS=Drosophila melanogaster GN=lark PE=1 SV=1	Q94901	40 kDa	20	22	18	16
CG8507 OS=Drosophila melanogaster GN=CG8507 PE=2 SV=1	Q9VH64	45 kDa	14	22	22	12
ATP-dependent RNA helicase p62 OS=Drosophila melanogaster GN=Rm62 PE=1 SV=3	P19109	79 kDa	11	21	23	28
60S ribosomal protein L5 OS=Drosophila melanogaster GN=RpL5 PE=2 SV=2	Q9W5R8	34 kDa	9	19	23	23
Beta-Tubulin at 56D, isoform A OS=Drosophila melanogaster GN=betaTub56D PE=2 SV=1	A1ZBL0 (+1)	51 kDa	14	26	16	18
Spindly OS=Drosophila melanogaster GN=Spindly PE=2 SV=2	Q9VQS4	89 kDa	12	15	22	11
Eukaryotic translation initiation factor 4E OS=Drosophila melanogaster GN=eIF-4E PE=1 SV=1	P48598	29 kDa	2	21	22	27
Serine-arginine protein 55 OS=Drosophila melanogaster GN=B52 PE=1 SV=4	P26686 (+3)	43 kDa	12	18	19	15
Isoform D of High mobility group protein DSP1 OS=Drosophila melanogaster GN=Dsp1	Q24537-2	44 kDa	13	19	23	16
Eukaryotic translation initiation factor 3 subunit I OS=Drosophila melanogaster GN=Trip1 PE=1 SV=1	O02195	36 kDa	14	22	21	16
Otefin OS=Drosophila melanogaster GN=Ote PE=1 SV=2	P20240	47 kDa	22	16	15	21
Heterogeneous nuclear ribonucleoprotein at 98DE, isoform C OS=Drosophila melanogaster GN=Hrb98DE PE=4 SV=1	A4V3J5	39 kDa	145
Misshapen, isoform A OS=Drosophila melanogaster GN=msn PE=4 SV=3	Q9W002	162 kDa	9	14	17	21
FI01658p OS=Drosophila melanogaster GN=RpL23A PE=2 SV=1	Q9W0A8	29 kDa	13	15	19	14
Casein kinase II alpha subunit, isoform C OS=Drosophila melanogaster GN=CkIIalpha PE=4 SV=1	A4V2B8	40 kDa	9	15	23	14
Dumpy OS=Drosophila melanogaster GN=dp PE=1 SV=4	Q8IQ18-DECOY	?	2
60S ribosomal protein L22 OS=Drosophila melanogaster GN=RpL22 PE=1 SV=2	P50887	31 kDa	11	19	22	11
Isoform 2 of Myosin heavy chain, non-muscle OS=Drosophila melanogaster GN=zip	Q99323-2 (+1)	227 kDa	22	13	15	2
GH08269p OS=Drosophila melanogaster GN=tral PE=1 SV=3	Q9VTZ0	69 kDa	10	15	11	18
60S ribosomal protein L7 OS=Drosophila melanogaster GN=RpL7 PE=2 SV=2	P32100	30 kDa	5	21	20	17
Ataxin-2 homolog OS=Drosophila melanogaster GN=Atx2 PE=1 SV=1	Q8SWR8 (+1)	118 kDa		8	9	36
60S ribosomal protein L8 OS=Drosophila melanogaster GN=RpL8 PE=2 SV=1	Q9V3G1	28 kDa	12	12	13	14
Aluminum tubes, isoform G OS=Drosophila melanogaster GN=alt PE=2 SV=1	Q960Y8 (+1)	99 kDa	9	13	14	10
Protein tumorous imaginal discs, mitochondrial OS=Drosophila melanogaster GN=l(2)tid PE=1 SV=2	Q27237	56 kDa	12	14	10	10
Ribosomal protein L6, isoform A OS=Drosophila melanogaster GN=RpL6 PE=2 SV=1	Q9V9W2 (+1)	28 kDa	9	15	11	13
Bicoid stability factor OS=Drosophila melanogaster GN=bsf PE=2 SV=2	Q9VJ86	157 kDa	5	16	18	3
E3 ubiquitin-protein ligase hyd OS=Drosophila melanogaster GN=hyd PE=1 SV=3	P51592	319 kDa	2	4	3	31
Alpha-Tubulin at 84D, isoform B OS=Drosophila melanogaster GN=alphaTub84D PE=3 SV=1	A4V2J2 (+1)	50 kDa	13	15	15	10
60S ribosomal protein L3 OS=Drosophila melanogaster GN=RpL3 PE=2 SV=3	O16797	47 kDa	10	12	17	15
RE17611p OS=Drosophila melanogaster GN=RpL26 PE=2 SV=1	Q9VVU2	17 kDa	4	11	15	14
GH05812p OS=Drosophila melanogaster GN=qkr58E-1 PE=2 SV=1	Q9W255	45 kDa	6	20	12	13
Dodeca-satellite-binding protein 1, isoform A OS=Drosophila melanogaster GN=Dp1 PE=2 SV=1	Q7KN75	144 kDa	3	20	19	2
Ribosomal protein S19a, isoform C OS=Drosophila melanogaster GN=RpS19a PE=4 SV=1	E2QD65	17 kDa	15	8	12	19
60S acidic ribosomal protein P1 OS=Drosophila melanogaster GN=RpLP1 PE=1 SV=2	P08570	12 kDa	7	18	19	11
NAT1, isoform C (Fragment) OS=Drosophila melanogaster GN=NAT1 PE=2 SV=1	Q5KTT4	167 kDa	12	10	8	15
CG1316 OS=Drosophila melanogaster GN=CG1316 PE=2 SV=2	Q9VZE4	52 kDa	8	18	14	8
Eukaryotic translation initiation factor 3 subunit B OS=Drosophila melanogaster GN=eIF3-S9 PE=3 SV=1	E2QCG7	80 kDa	5	18	17	10
Protein claret segregational OS=Drosophila melanogaster GN=ncd PE=1 SV=1	P20480	77 kDa	5	14	15	14
60S ribosomal protein L7a OS=Drosophila melanogaster GN=RpL7A PE=2 SV=2	P46223	31 kDa	6	16	14	10
Protein alan shepard OS=Drosophila melanogaster GN=shep PE=1 SV=1	Q8MSV2	61 kDa	11	7	14	8
Isoform A of 40S ribosomal protein SA OS=Drosophila melanogaster GN=sta	P38979-2	30 kDa	3	12	6	17
Zinc finger protein on ecdysone puffs OS=Drosophila melanogaster GN=Pep PE=1 SV=1	P41073 (+1)	78 kDa	6	11	12	19
60 kDa heat shock protein, mitochondrial OS=Drosophila melanogaster GN=Hsp60 PE=1 SV=3	O02649	61 kDa	8	10	11	12
60S ribosomal protein L18a OS=Drosophila melanogaster GN=RpL18A PE=1 SV=1	P41093	21 kDa	11	9	8	12
Transitional endoplasmic reticulum ATPase TER94 OS=Drosophila melanogaster GN=TER94 PE=1 SV=1	Q7KN62	89 kDa	6	14	16	7
CG1677 OS=Drosophila melanogaster GN=CG1677-RB PE=2 SV=2	Q9W3R9	109 kDa	13	9	10	11
Eukaryotic translation initiation factor 3 subunit G-1 OS=Drosophila melanogaster GN=eIF3-S4-1 PE=1 SV=1	Q9W4X7	30 kDa	10	7	8	16
60S ribosomal protein L27 OS=Drosophila melanogaster GN=RpL27 PE=2 SV=1	Q9VBN5	16 kDa	5	14	16	13
Protein no-on-transient A OS=Drosophila melanogaster GN=nonA PE=1 SV=2	Q04047 (+2)	77 kDa	11	8	6	12
60S ribosomal protein L10a-2 OS=Drosophila melanogaster GN=RpL10Ab PE=2 SV=2	Q9VTP4	24 kDa	11	10	12	14
Probable DNA mismatch repair protein Msh6 OS=Drosophila melanogaster GN=Msh6 PE=1 SV=2	Q9VUM0	133 kDa	8	9	15	9
CG17255, isoform A OS=Drosophila melanogaster GN=nocte PE=2 SV=4	Q9W2U7	236 kDa	8	6	7	11
CG15602 OS=Drosophila melanogaster GN=CG15602 PE=2 SV=1	Q4QQ70	39 kDa	7	12	13	11
40S ribosomal protein S23 OS=Drosophila melanogaster GN=RpS23 PE=2 SV=1	Q8T3U2	16 kDa	7	13	13	13
Protein l(2)37Cc OS=Drosophila melanogaster GN=l(2)37Cc PE=2 SV=2	P24156	30 kDa	9	8	24	4
40S ribosomal protein S7 OS=Drosophila melanogaster GN=RpS7 PE=2 SV=1	Q9VA91	22 kDa	3	12	12	10
La autoantigen-like, isoform B OS=Drosophila melanogaster GN=La PE=4 SV=1	A4V0X4	45 kDa	3	15	15	6
Par-1, isoform S OS=Drosophila melanogaster GN=par-1 PE=4 SV=1	E1JGM9 (+2)	89 kDa	7	10	9	12
CG15220 OS=Drosophila melanogaster GN=CG15220 PE=2 SV=1	Q9VYW3	12 kDa	5	10	16	5
Eukaryotic translation initiation factor 3 subunit D-1 OS=Drosophila melanogaster GN=eIF-3p66 PE=1 SV=1	Q9VCK0	64 kDa	3	16	14	10
Quaking related 58E-2 OS=Drosophila melanogaster GN=qkr58E-2 PE=2 SV=1	Q9W254	44 kDa		13	17	7
Polychaetoid, isoform A OS=Drosophila melanogaster GN=pyd PE=2 SV=3	Q9VHK3	230 kDa	6	7	3	14
40S ribosomal protein S17 OS=Drosophila melanogaster GN=RpS17 PE=2 SV=2	P17704	15 kDa	11	9	10	11
MIP15344p OS=Drosophila melanogaster GN=RpL28 PE=2 SV=1	D1Z3A1 (+1)	16 kDa	8	12	11	9
40S ribosomal protein S9 OS=Drosophila melanogaster GN=RpS9 PE=2 SV=2	P55935	23 kDa	9	9	10	11
eIF5B OS=Drosophila melanogaster GN=eIF5B PE=2 SV=2	Q9VZP5	127 kDa	5	10	14	6
40S ribosomal protein S13 OS=Drosophila melanogaster GN=RpS13 PE=2 SV=3	Q03334	17 kDa	5	7	9	5
Guanine nucleotide-binding protein subunit beta-like protein OS=Drosophila melanogaster GN=Rack1 PE=2 SV=2	O18640	36 kDa		14	5	15
Barrier-to-autointegration factor OS=Drosophila melanogaster GN=baf PE=3 SV=1	Q9VLU0	10 kDa	9	10	9	8
Ack OS=Drosophila melanogaster GN=Ack PE=2 SV=2	Q9VZI2	118 kDa	11	6	12	8
Eukaryotic translation initiation factor 2 subunit 3 OS=Drosophila melanogaster GN=Su(var)3-9 PE=2 SV=1	Q24208	51 kDa	7	8	9	10
Protein 4.1 homolog OS=Drosophila melanogaster GN=cora PE=1 SV=1	Q9V8R9	184 kDa	8	9	9	5
F-actin-capping protein subunit alpha OS=Drosophila melanogaster GN=cpa PE=2 SV=1	Q9W2N0	33 kDa	5	11	12	6
Quaking related 54B, isoform A OS=Drosophila melanogaster GN=qkr54B PE=2 SV=1	Q7KNS5	46 kDa		17	12	2
Transcription factor AP-1 OS=Drosophila melanogaster GN=Jra PE=1 SV=2	P18289	31 kDa	9	7	8	9
Tubulin gamma-1 chain OS=Drosophila melanogaster GN=gammaTub23C PE=2 SV=2	P23257	53 kDa	10	9	11	7
40S ribosomal protein S4 OS=Drosophila melanogaster GN=RpS4 PE=2 SV=2	P41042	29 kDa	4	12	8	7
F-actin-capping protein subunit beta OS=Drosophila melanogaster GN=cpb PE=2 SV=1	P48603	31 kDa	7	7	9	11
ATP synthase subunit beta, mitochondrial OS=Drosophila melanogaster GN=ATPsyn-beta PE=2 SV=3	Q05825	54 kDa	6	13	11	6
BcDNA.LD23634 OS=Drosophila melanogaster GN=BcDNA.LD23634 PE=2 SV=1	Q9V3Y5	113 kDa	7	8	8	9
IP16409p OS=Drosophila melanogaster GN=scf PE=2 SV=2	Q9W0H8	38 kDa	4	15	6	3
Encore, isoform E OS=Drosophila melanogaster GN=enc PE=4 SV=1	A8JNJ9	200 kDa	2	8	4	14
14-3-3 protein zeta OS=Drosophila melanogaster GN=14-3-3zeta PE=1 SV=1	P29310	28 kDa	4	8	10	12
Protein hu-li tai shao OS=Drosophila melanogaster GN=hts PE=1 SV=2	Q02645	128 kDa	5	8	8	10
60S ribosomal protein L13 OS=Drosophila melanogaster GN=RpL13 PE=2 SV=1	P41126	25 kDa		7	12	10
60S acidic ribosomal protein P0 OS=Drosophila melanogaster GN=RpLP0 PE=1 SV=1	P19889	34 kDa		15	14	4
Pipsqueak, isoform I OS=Drosophila melanogaster GN=psq PE=4 SV=1	A1Z8A6 (+2)	70 kDa	5	8	12	6
Heat shock protein 22 OS=Drosophila melanogaster GN=Hsp22 PE=1 SV=4	P02515	20 kDa	7	7	7	5
40S ribosomal protein S14 OS=Drosophila melanogaster GN=RpS14a PE=1 SV=1	P14130	16 kDa	6	11	9	6
CG6512, isoform A OS=Drosophila melanogaster GN=CG6512 PE=2 SV=1	Q8T4G5	90 kDa	4	9	11	4
Eukaryotic translation initiation factor 3 subunit H OS=Drosophila melanogaster GN=eIF-3p40 PE=2 SV=2	Q9U9Q4	38 kDa		9	9	6
Titin OS=Drosophila melanogaster GN=sls PE=1 SV=3	Q9I7U4 (+2)	2066 kDa	3
Isoform C of Fragile X mental retardation syndrome-related protein 1 OS=Drosophila melanogaster GN=Fmr1	Q9NFU0-2 (+1)	76 kDa	3	8	7	8
Gamma-tubulin complex component 3 homolog OS=Drosophila melanogaster GN=l(1)dd4 PE=1 SV=2	Q9XYP8	104 kDa	5	7	10	5
LD07162p OS=Drosophila melanogaster GN=vig PE=2 SV=1	Q9V426	53 kDa	2	7	7	5
CG10737, isoform O OS=Drosophila melanogaster GN=CG10737 PE=4 SV=1	B7YZL1 (+3)	102 kDa	5	9	7	8
BcDNA.GH11110 OS=Drosophila melanogaster GN=nito PE=2 SV=1	Q7KMJ6	89 kDa	7	9	8	8
Heat shock 70 kDa protein cognate 5 OS=Drosophila melanogaster GN=Hsc70-5 PE=1 SV=2	P29845	74 kDa	2	7	8	11
CG42389, isoform E OS=Drosophila melanogaster GN=CG42389 PE=4 SV=1	B7YZW3	223 kDa		5	10	11
Pabp2, isoform B OS=Drosophila melanogaster GN=Pabp2 PE=4 SV=1	E2QC83	25 kDa		14	15	3
CG11999 OS=Drosophila melanogaster GN=CG11999 PE=2 SV=1	Q9VNA3	24 kDa	8	9	4	8
Isoform A of ADP,ATP carrier protein OS=Drosophila melanogaster GN=sesB	Q26365-2 (+1)	33 kDa		8	9	7
60S ribosomal protein L9 OS=Drosophila melanogaster GN=RpL9 PE=1 SV=2	P50882	21 kDa	7	8	9	8
CG4164 OS=Drosophila melanogaster GN=CG4164 PE=2 SV=1	Q9VPQ2	40 kDa	4	11	7	7
Growl, isoform A OS=Drosophila melanogaster GN=lost PE=2 SV=1	Q9VN21	60 kDa		9	14	3
CG6422, isoform A OS=Drosophila melanogaster GN=CG6422 PE=2 SV=1	Q9VBZ5	79 kDa		5	7	14
Bocksbeutel alpha OS=Drosophila melanogaster GN=bocksbeutel PE=2 SV=1	Q709R6	44 kDa	4	5	5	15
Viking OS=Drosophila melanogaster GN=vkg PE=2 SV=1	Q9VMV5	194 kDa	8	5	11	2
Prolyl 4-hydroxylase alpha-related protein PH4[alpha]EFB OS=Drosophila melanogaster GN=PH4alphaEFB PE=2 SV=2	Q9VA69	63 kDa	4	5	4	12
Protein purity of essence OS=Drosophila melanogaster GN=poe PE=1 SV=1	Q9VLT5	591 kDa		10
CG18659, isoform A OS=Drosophila melanogaster GN=CG18659 PE=4 SV=1	A1Z7Q5	99 kDa	5	5	6	3
40S ribosomal protein S20 OS=Drosophila melanogaster GN=RpS20 PE=1 SV=1	P55828	13 kDa	3	10	9	4
D1 chromosomal protein, isoform C OS=Drosophila melanogaster GN=D1 PE=4 SV=1	A4V2K7	37 kDa	7	3	5	8
40S ribosomal protein S6 OS=Drosophila melanogaster GN=RpS6 PE=1 SV=1	P29327	28 kDa	2	9	7	8
Glycoprotein 93 OS=Drosophila melanogaster GN=Gp93 PE=2 SV=1	Q9VAY2	90 kDa	5	9	6	4
40S ribosomal protein S16 OS=Drosophila melanogaster GN=RpS16 PE=2 SV=1	Q9W237	17 kDa	5	5	7	5
RE44908p OS=Drosophila melanogaster GN=Rrp40 PE=2 SV=1	Q8IPX7	25 kDa	5	6	5	9
60S ribosomal protein L19 OS=Drosophila melanogaster GN=RpL19 PE=1 SV=2	P36241	24 kDa	7	5	8	7
Putative U5 small nuclear ribonucleoprotein 200 kDa helicase OS=Drosophila melanogaster GN=CG5931 PE=2 SV=4	Q9VUV9	245 kDa	4	7	5
40S ribosomal protein S18 OS=Drosophila melanogaster GN=RpS18 PE=1 SV=1	P41094	18 kDa		10	11	2
CG4612 OS=Drosophila melanogaster GN=CG4612 PE=2 SV=1	Q9W158	34 kDa		10	13
Box A-binding factor OS=Drosophila melanogaster GN=srp PE=1 SV=2	P52172	134 kDa	5	5	5	4
Single-stranded DNA-binding protein, mitochondrial OS=Drosophila melanogaster GN=mtSSB PE=1 SV=2	P54622	16 kDa	7	6	9	3
AT27789p OS=Drosophila melanogaster GN=glo PE=2 SV=1	Q9VGH5	61 kDa	5	8	6	5
Dis3 OS=Drosophila melanogaster GN=Dis3 PE=2 SV=1	Q9VC93	112 kDa	4	6	9	3
Replication factor C subunit 1 OS=Drosophila melanogaster GN=Gnf1 PE=1 SV=2	P35600	109 kDa	3	7	6	5
Pasilla, isoform K OS=Drosophila melanogaster GN=ps PE=4 SV=1	Q0KI96 (+1)	57 kDa	8	4	5	2
F-box-like/WD repeat-containing protein ebi OS=Drosophila melanogaster GN=ebi PE=1 SV=2	Q95RJ9	72 kDa	4	4	6
CG13472 OS=Drosophila melanogaster GN=CG13472 PE=2 SV=1	Q9VUH8	92 kDa	2	6	6	7
CG4619, isoform A OS=Drosophila melanogaster GN=CG4619 PE=2 SV=1	Q7KTG0	64 kDa		5	9	8
Gamma-tubulin ring protein 84, isoform E OS=Drosophila melanogaster GN=Grip84 PE=4 SV=1	E1JJQ3 (+4)	103 kDa	6	5	10
40S ribosomal protein S25 OS=Drosophila melanogaster GN=RpS25 PE=1 SV=3	P48588	13 kDa		10	11	3
Muscle-specific protein 300, isoform D OS=Drosophila melanogaster GN=Msp-300 PE=2 SV=2	Q4ABH1	1405 kDa	2
40S ribosomal protein S28 OS=Drosophila melanogaster GN=RpS28b PE=3 SV=2	Q9W334	7 kDa		12	7	5
Ergic53, isoform A OS=Drosophila melanogaster GN=ergic53 PE=2 SV=1	Q9V3A8	58 kDa	3	11	7	3
CG10630 OS=Drosophila melanogaster GN=blanks PE=2 SV=1	Q9VRL8	36 kDa	4	7	8	4
Tousled-like kinase, isoform G OS=Drosophila melanogaster GN=tlk PE=4 SV=1	B7Z126	162 kDa		6	2	2
CG5205 OS=Drosophila melanogaster GN=CG5205 PE=2 SV=2	Q9VF56	249 kDa	2	2	5	2
Isoform E of Heterogeneous nuclear ribonucleoprotein A1 OS=Drosophila melanogaster GN=Hrb98DE	P07909-3	39 kDa		92		82
60S ribosomal protein L18 OS=Drosophila melanogaster GN=RpL18 PE=1 SV=1	Q9VS34	22 kDa	5	5	6	6
Rrp4 OS=Drosophila melanogaster GN=Rrp4 PE=2 SV=1	Q9W1M9	34 kDa	6	4	5	5
60S ribosomal protein L10 OS=Drosophila melanogaster GN=RpL10 PE=2 SV=1	O61231	26 kDa	5	6	6	7
Histone H4 OS=Drosophila melanogaster GN=His4 PE=1 SV=2	P84040	11 kDa	4	7	8	3
CG42354, isoform A OS=Drosophila melanogaster GN=CG42354 PE=2 SV=1	Q8IR21	57 kDa	2	7	4	10
CG9273 protein OS=Drosophila melanogaster GN=RPA2 PE=2 SV=2	Q9VIH1	26 kDa	3	6	12	3
Lon protease homolog, mitochondrial OS=Drosophila melanogaster GN=CG8798 PE=2 SV=1	Q7KUT2	115 kDa		10	11	2
RH48056p OS=Drosophila melanogaster GN=RpL34b PE=2 SV=1	Q9VHE5	18 kDa	3	5	2
Elongation factor 1-gamma OS=Drosophila melanogaster GN=Ef1gamma PE=2 SV=2	Q9NJH0	49 kDa	4	5	7	6
60S ribosomal protein L14 OS=Drosophila melanogaster GN=RpL14 PE=2 SV=1	P55841	19 kDa	3	7	6	6
Heat shock protein 23 OS=Drosophila melanogaster GN=Hsp23 PE=2 SV=2	P02516	21 kDa	2	6	7	2
Grip71 OS=Drosophila melanogaster GN=Grip71 PE=2 SV=2	Q9VJ57	72 kDa	5		7	4
Dolichyl-diphosphooligosaccharide--protein glycosyltransferase 48 kDa subunit OS=Drosophila melanogaster GN=Ost48 PE=2 SV=2	Q24319	50 kDa	4	6	7	5
Lamin-B receptor OS=Drosophila melanogaster GN=LBR PE=1 SV=1	Q8MLV1 (+1)	83 kDa	6	5	5	5
CG17002 OS=Drosophila melanogaster GN=CG17002 PE=2 SV=1	Q7JQT8	47 kDa	6	2	3	11
BcDNA.GH12558 OS=Drosophila melanogaster GN=Mtpalpha PE=2 SV=1	Q9V397	84 kDa		8	7
60S ribosomal protein L38 OS=Drosophila melanogaster GN=RpL38 PE=2 SV=1	Q9W5N2	8 kDa		5	6	6
Argonaute-1, isoform A OS=Drosophila melanogaster GN=AGO1 PE=1 SV=1	Q32KD4 (+1)	110 kDa	2	6	10
Eukaryotic translation initiation factor 2 subunit 1 OS=Drosophila melanogaster GN=eIF-2alpha PE=2 SV=1	P41374	39 kDa	6	6	5	5
5'-3' exoribonuclease 2 homolog OS=Drosophila melanogaster GN=Rat1 PE=1 SV=2	Q9VM71	104 kDa	6	5	4	4
GM03767p OS=Drosophila melanogaster GN=mRpL12 PE=2 SV=1	Q9VSR5	20 kDa	6	4	5	6
Brahma associated protein 155 kDa OS=Drosophila melanogaster GN=mor PE=2 SV=3	Q9VF03	131 kDa	3	3	6	7
60S ribosomal protein L24 OS=Drosophila melanogaster GN=RpL24 PE=1 SV=1	Q9VJY6	18 kDa	5	3	6	7
Eukaryotic translation initiation factor 3 subunit M OS=Drosophila melanogaster GN=Tango7 PE=2 SV=1	Q7JVI3	44 kDa	2	8	6	5
RE17737p OS=Drosophila melanogaster GN=RpL35A PE=2 SV=1	Q9VNB9	18 kDa	4	5	5	4
GM12291p OS=Drosophila melanogaster GN=Tapdelta PE=2 SV=1	Q7KLX3	18 kDa	4	6	4	3
40S ribosomal protein S2 OS=Drosophila melanogaster GN=RpS2 PE=1 SV=2	P31009	29 kDa		8	7	3
Spectrin alpha chain OS=Drosophila melanogaster GN=alpha-Spec PE=1 SV=2	P13395	278 kDa	2	7	6	2
Neural conserved at 73EF, isoform I OS=Drosophila melanogaster GN=Nc73EF PE=4 SV=1	A8JNU6	123 kDa		3	3	8
Flap endonuclease 1 OS=Drosophila melanogaster GN=Fen1 PE=2 SV=1	Q7K7A9	43 kDa	3	6	6
DnaJ-like-2, isoform A OS=Drosophila melanogaster GN=Droj2 PE=2 SV=1	Q9VFV9	45 kDa		6	4
DNA-binding protein modulo OS=Drosophila melanogaster GN=mod PE=1 SV=2	P13469	60 kDa		7	7	5
RE28824p OS=Drosophila melanogaster GN=RpL12 PE=2 SV=1	Q9W1B9	18 kDa		7	6	5
Protein disulfide-isomerase OS=Drosophila melanogaster GN=Pdi PE=2 SV=1	P54399	56 kDa		10	8
RE62581p OS=Drosophila melanogaster GN=RpL21 PE=2 SV=1	Q9V9M7	18 kDa	3	6	6	4
BcDNA.LD02793 OS=Drosophila melanogaster GN=Prp19 PE=2 SV=1	Q7KLW9	55 kDa	2	6	4	5
CG16985 OS=Drosophila melanogaster GN=CG16985 PE=2 SV=1	Q9VZZ6	16 kDa	3	4	5	3
60S ribosomal protein L31 OS=Drosophila melanogaster GN=RpL31 PE=1 SV=1	Q9V597	15 kDa	2	6	6	2
60S ribosomal protein L13a OS=Drosophila melanogaster GN=RpL13A PE=1 SV=1	Q9VNE9	24 kDa	2	6	6	4
LD40489p OS=Drosophila melanogaster GN=SF2 PE=2 SV=1	Q9V3W7	28 kDa		6	7	4
CG17838, isoform F OS=Drosophila melanogaster GN=Syp PE=4 SV=1	A4V364 (+2)	59 kDa		6	7
Eukaryotic translation initiation factor 3 subunit F-1 OS=Drosophila melanogaster GN=eIF3-S5-1 PE=2 SV=1	Q9VN50	31 kDa	4	2	5	4
Major heat shock 70 kDa protein Ab OS=Drosophila melanogaster GN=Hsp70Ab PE=2 SV=3	P02825 (+2)	70 kDa	4	10	9	4
40S ribosomal protein S27 OS=Drosophila melanogaster GN=RpS27 PE=2 SV=1	Q9VBU9	9 kDa	2	4	7	5
SD06613p OS=Drosophila melanogaster GN=vig2 PE=2 SV=1	Q960D3 (+1)	45 kDa	3	4	5	6
Bifunctional glutamate/proline--tRNA ligase OS=Drosophila melanogaster GN=Aats-glupro PE=1 SV=2	P28668	189 kDa	2	5	4
LIM domain-containing protein jub OS=Drosophila melanogaster GN=jub PE=1 SV=3	Q9VY77	78 kDa	2		2	10
60S ribosomal protein L36 OS=Drosophila melanogaster GN=RpL36 PE=3 SV=1	P49630	14 kDa		8	6	4
60S acidic ribosomal protein P2 OS=Drosophila melanogaster GN=RpLP2 PE=1 SV=1	P05389	12 kDa		8	7
ATP synthase subunit alpha, mitochondrial OS=Drosophila melanogaster GN=blw PE=1 SV=2	P35381	59 kDa	3	6	5	3
Sc2 OS=Drosophila melanogaster GN=Sc2 PE=2 SV=1	Q9VZL3	34 kDa	3	5	6	3
CG5976 OS=Drosophila melanogaster GN=isoQC PE=2 SV=1	Q7KTY3	40 kDa	3	3	6	2
RE08270p OS=Drosophila melanogaster GN=RpS15 PE=2 SV=1	Q7JZW2	17 kDa	2	5	7	4
Ribosomal protein S30, isoform A OS=Drosophila melanogaster GN=RpS30 PE=2 SV=1	Q9VDH8	15 kDa	5	3	5	4
L.2.35Df OS=Drosophila melanogaster GN=l(2)35Df PE=2 SV=1	Q9Y134	119 kDa	2	5	5	2
AP-2 complex subunit alpha OS=Drosophila melanogaster GN=alpha-Adaptin PE=1 SV=1	P91926 (+1)	106 kDa		6	5	5
CG31739 OS=Drosophila melanogaster GN=mdy PE=2 SV=3	Q9VJH2	122 kDa		7	6	2
LD20211p OS=Drosophila melanogaster GN=Tudor-SN PE=1 SV=1	Q9W0S7	103 kDa		5	3	3
DNA topoisomerase 2 OS=Drosophila melanogaster GN=Top2 PE=1 SV=1	P15348	164 kDa	4	2	4
CG14667, isoform B OS=Drosophila melanogaster GN=CG14667 PE=4 SV=1	Q59E05	39 kDa	2
60S ribosomal protein L11 OS=Drosophila melanogaster GN=RpL11 PE=1 SV=2	P46222	21 kDa	4	3	5	3
BcDNA.LD10457 OS=Drosophila melanogaster GN=SsRbeta PE=2 SV=2	Q9VUZ0	21 kDa	5	4	3	4
Peroxiredoxin 1 OS=Drosophila melanogaster GN=Jafrac1 PE=1 SV=1	Q9V3P0	22 kDa	3	4	6	3
Heat shock protein 26 OS=Drosophila melanogaster GN=Hsp26 PE=1 SV=2	P02517	23 kDa	3	4	4	4
CG5214 OS=Drosophila melanogaster GN=CG5214 PE=2 SV=1	Q9VGQ1	50 kDa	5	2	4	6
40S ribosomal protein S11 OS=Drosophila melanogaster GN=RpS11 PE=1 SV=1	Q0E9B6	18 kDa	4	3	3	3
CG32016, isoform A OS=Drosophila melanogaster GN=CG32016 PE=2 SV=2	Q86BR2 (+1)	113 kDa	4		2	6
Probable elongation factor 1-beta OS=Drosophila melanogaster GN=Ef1beta PE=1 SV=3	O96827	24 kDa	3	6	5
60S ribosomal protein L29 OS=Drosophila melanogaster GN=RpL29 PE=1 SV=1	Q24154	9 kDa	2	3	5	6
Ribosomal protein L15 OS=Drosophila melanogaster GN=RpL15 PE=3 SV=2	A8Y560	24 kDa		7	5	3
AT02348p OS=Drosophila melanogaster GN=CG4169 PE=2 SV=1	Q9VV75	45 kDa		7	7
RNA-binding protein cabeza OS=Drosophila melanogaster GN=caz PE=2 SV=2	Q27294	39 kDa		7	4
CG31619, isoform A OS=Drosophila melanogaster GN=CG31619 PE=2 SV=2	Q9V9Q7	150 kDa		2		5
Zn72D, isoform B OS=Drosophila melanogaster GN=Zn72D PE=2 SV=1	Q86BI3	96 kDa		6	6
tRNA (cytosine(34)-C(5))-methyltransferase OS=Drosophila melanogaster GN=CG6133 PE=2 SV=1	Q9W4M9	84 kDa	2	5	5	2
CG2918, isoform A OS=Drosophila melanogaster GN=EG:25E8.1 PE=2 SV=1	O46067	103 kDa	3	4	3	3
Serine/threonine-protein kinase polo OS=Drosophila melanogaster GN=polo PE=1 SV=2	P52304	67 kDa	2	2	4	7
Cleavage and polyadenylation specificity factor subunit CG7185 OS=Drosophila melanogaster GN=CG7185 PE=1 SV=2	Q9VSH4	71 kDa		4	6	3
26S protease regulatory subunit 4 OS=Drosophila melanogaster GN=Pros26.4 PE=2 SV=2	P48601	49 kDa		5	4
GH05001p OS=Drosophila melanogaster GN=Rip11 PE=2 SV=1	Q494I2 (+1)	45 kDa			2	5
CG33303 OS=Drosophila melanogaster GN=CG33303 PE=2 SV=1	Q76NQ0	52 kDa		6	5	2
Probable tyrosyl-DNA phosphodiesterase OS=Drosophila melanogaster GN=gkt PE=2 SV=1	Q9VQM4	64 kDa	3	5	3
Grip163 OS=Drosophila melanogaster GN=Grip163 PE=2 SV=2	Q9VTS3	155 kDa	5		5
Isoform A of PDZ and LIM domain protein Zasp OS=Drosophila melanogaster GN=Zasp52	A1ZA47-2	129 kDa	2	5	5
CG9302 OS=Drosophila melanogaster GN=CG9302 PE=2 SV=1	Q9VJZ1	58 kDa		7	6
Lethal (2) 03709, isoform E OS=Drosophila melanogaster GN=l(2)03709 PE=4 SV=1	A8DYI6	37 kDa	3	4	8
FI04037p OS=Drosophila melanogaster GN=rok PE=2 SV=1	Q9VXE3	160 kDa			7
Mushroom-body expressed, isoform A OS=Drosophila melanogaster GN=mub PE=2 SV=1	P91632 (+1)	41 kDa	4	3	3	3
CG40042, isoform A OS=Drosophila melanogaster GN=CG40042 PE=2 SV=1	Q8MRW1	22 kDa	4	3	3	4
FI04456p OS=Drosophila melanogaster GN=Rbp2 PE=2 SV=1	Q7KUX7 (+2)	38 kDa	2	4	4	2
FI02994p OS=Drosophila melanogaster GN=Sec61beta PE=2 SV=1	Q7JZN0	10 kDa	3	4	4	3
CG6995, isoform B OS=Drosophila melanogaster GN=Saf-B PE=2 SV=2	Q8IMV6	102 kDa	2	2	4	4
Alpha-coatomer protein, isoform A OS=Drosophila melanogaster GN=alphaCop PE=2 SV=1	Q9W0B8	139 kDa	2	4	4	2
ATP-dependent helicase brm OS=Drosophila melanogaster GN=brm PE=1 SV=2	P25439 (+1)	185 kDa		3	3
Eukaryotic translation initiation factor 2 subunit 2 OS=Drosophila melanogaster GN=eIF-2beta PE=1 SV=1	P41375	35 kDa		3	2	3
CG3756 OS=Drosophila melanogaster GN=CG3756 PE=2 SV=1	Q9VMX3	38 kDa		5	5	2
CG7461 OS=Drosophila melanogaster GN=CG7461 PE=3 SV=2	A1ZBJ2	68 kDa		2	4
Formin-like protein CG32138 OS=Drosophila melanogaster GN=CG32138 PE=1 SV=3	Q9VUC6 (+2)	133 kDa		3		6
CG1832, isoform B OS=Drosophila melanogaster GN=CG1832-RB PE=2 SV=1	Q8IGP5	62 kDa	4			4
Calnexin 99A, isoform C OS=Drosophila melanogaster GN=Cnx99A PE=3 SV=1	Q0KHZ9	73 kDa		7	4
AT01533p OS=Drosophila melanogaster GN=CG6089 PE=2 SV=2	Q9VKM7	76 kDa		4	7
LD27659p OS=Drosophila melanogaster GN=TRAM PE=2 SV=1	Q9W5C2	42 kDa		4	4	6
CG5953, isoform A OS=Drosophila melanogaster GN=CG5953 PE=2 SV=2	Q9VJK4	74 kDa				13
Septin interacting protein 2, isoform C OS=Drosophila melanogaster GN=sip2 PE=2 SV=1	Q7KTL4 (+2)	71 kDa	4	2	2	2
IP17351p OS=Drosophila melanogaster GN=RpL36A PE=2 SV=2	Q9VLT7	13 kDa	2	3	4	4
Glutamate dehydrogenase, mitochondrial OS=Drosophila melanogaster GN=Gdh PE=1 SV=2	P54385 (+1)	63 kDa		3	3	2
Aly OS=Drosophila melanogaster GN=Ref1 PE=2 SV=1	Q9V3E7	28 kDa	2	2	4
Histone H2A OS=Drosophila melanogaster GN=His2A PE=1 SV=2	P84051	13 kDa	3	3	4	4
DXl6 protein OS=Drosophila melanogaster GN=x16 PE=2 SV=1	Q9V3V0	28 kDa		5	4	2
DNA mismatch repair protein spellchecker 1 OS=Drosophila melanogaster GN=spel1 PE=3 SV=4	P43248 (+1)	103 kDa	3	3	3
Female sterile (1) Yb OS=Drosophila melanogaster GN=fs(1)Yb PE=2 SV=1	Q9W4W2	117 kDa			6	4
Eukaryotic translation initiation factor 3 subunit L OS=Drosophila melanogaster GN=CG5642 PE=2 SV=1	Q9VTU4	63 kDa		6	6
Kismet, isoform C OS=Drosophila melanogaster GN=kis PE=4 SV=1	B7Z002 (+1)	593 kDa	2
CG6509, isoform A OS=Drosophila melanogaster GN=CG6509 PE=2 SV=1	Q9VKG8	210 kDa				7
Polychaetoid, isoform A OS=Drosophila melanogaster GN=pyd PE=2 SV=3	Q9VHK3-DECOY	?			2
CG8728 OS=Drosophila melanogaster GN=CG8728-RA PE=2 SV=1	Q7K3W2	61 kDa		6	6
Git OS=Drosophila melanogaster GN=Git PE=2 SV=1	Q95RG8	81 kDa				7
Probable isocitrate dehydrogenase [NAD] subunit alpha, mitochondrial OS=Drosophila melanogaster GN=l(1)G0156 PE=2 SV=1	Q9VWH4 (+1)	41 kDa	2	4	3	4
Oxysterol-binding protein OS=Drosophila melanogaster GN=CG5077 PE=3 SV=1	B7Z0M9 (+3)	107 kDa	3	4	2	2
CG6841 OS=Drosophila melanogaster GN=CG6841 PE=2 SV=2	Q9VVU6	105 kDa	4	2		3
CG6961 OS=Drosophila melanogaster GN=CG6961 PE=2 SV=2	Q9VWQ3	53 kDa		2	2	3
LD25692p OS=Drosophila melanogaster GN=l(2)37Cb PE=2 SV=1	Q9VIZ3	103 kDa	3	3	5
Sterile20-like kinase, isoform B OS=Drosophila melanogaster GN=slik PE=2 SV=2	Q9W179	192 kDa			2
BcDNA.GH04962 OS=Drosophila melanogaster GN=BcDNA.GH04962 PE=2 SV=1	Q7KMM4	106 kDa		2	2	2
FI17817p1 OS=Drosophila melanogaster GN=Tango5 PE=2 SV=1	Q9W2S1	58 kDa		5	4
Tubulin beta-3 chain OS=Drosophila melanogaster GN=betaTub60D PE=2 SV=2	P08841	51 kDa		16	11
Caprin homolog OS=Drosophila melanogaster GN=Capr PE=1 SV=1	Q9I7D3	104 kDa		3	2	4
Collagen alpha-1(IV) chain OS=Drosophila melanogaster GN=Cg25C PE=2 SV=3	P08120	174 kDa	3	3	2
Regulator of nonsense transcripts 1 homolog OS=Drosophila melanogaster GN=Upf1 PE=1 SV=2	Q9VYS3	130 kDa		3	7	2
Dystrophin, isoforms A/C/F/G/H OS=Drosophila melanogaster GN=Dys PE=1 SV=3	Q9VDW6 (+4)	410 kDa				3
CG18410 OS=Drosophila melanogaster GN=Ude PE=2 SV=1	Q961C4	40 kDa		4	6
Aspartyl-tRNA synthetase OS=Drosophila melanogaster GN=Aats-asp PE=2 SV=1	Q7K0E6	59 kDa	3	3	3	2
CG12129 OS=Drosophila melanogaster GN=CG12129 PE=2 SV=1	Q7JW66	40 kDa	3	2	3	2
FI07418p OS=Drosophila melanogaster GN=Rab39 PE=2 SV=1	Q9W3Q0	25 kDa	2	3	4	2
Cleavage stimulation factor 64 kilodalton subunit OS=Drosophila melanogaster GN=CstF-64 PE=2 SV=2	Q9VE52	46 kDa	2	3	2
CLIP-associating protein OS=Drosophila melanogaster GN=chb PE=1 SV=1	Q9NBD7	166 kDa		4	3	2
Fork head transcription factor long isoform OS=Drosophila melanogaster GN=fd68A PE=2 SV=1	Q0E8F8 (+1)	80 kDa		2
26S proteasome regulatory complex subunit p50 OS=Drosophila melanogaster GN=Tbp-1 PE=2 SV=1	Q9V3V6	48 kDa	5		5	4
14-3-3 protein epsilon OS=Drosophila melanogaster GN=14-3-3epsilon PE=1 SV=2	P92177 (+3)	30 kDa		6
CG2807 OS=Drosophila melanogaster GN=CG2807 PE=2 SV=2	Q9VPR5	150 kDa	3			2
CG31678, isoform B OS=Drosophila melanogaster GN=CG31678 PE=2 SV=4	Q9VIK7	155 kDa			2	3
QKR58E-3 OS=Drosophila melanogaster GN=qkr58E-3 PE=2 SV=1	O44434	37 kDa			4
AT27578p OS=Drosophila melanogaster GN=rin PE=1 SV=1	Q9VFT4	75 kDa		3	2	5
Crossveinless c, isoform C OS=Drosophila melanogaster GN=cv-c PE=4 SV=1	A8JR05	256 kDa				3
CG15626, isoform A OS=Drosophila melanogaster GN=CG15626-RA PE=2 SV=1	Q9VR33	57 kDa	2	2		2
CG33123 OS=Drosophila melanogaster GN=CG33123 PE=3 SV=2	Q9VQR8	135 kDa			3	2
Probable glutamine--tRNA ligase OS=Drosophila melanogaster GN=Aats-gln PE=1 SV=1	Q9Y105	88 kDa	3	4	2
Grip128, isoform B OS=Drosophila melanogaster GN=Grip128 PE=2 SV=2	Q9VXU8	127 kDa	2		5	2
Isoform A of Transcription factor kayak, isoforms A/B/F OS=Drosophila melanogaster GN=kay	P21525-2	63 kDa		4	3	2
Hsc70Cb, isoform A OS=Drosophila melanogaster GN=Hsc70Cb PE=2 SV=1	Q9VUC1	89 kDa		3	2	3
Ribosomal protein S15Aa, isoform F OS=Drosophila melanogaster GN=RpS15Aa PE=3 SV=1	E1JJM9 (+1)	15 kDa		4	4
Pez OS=Drosophila melanogaster GN=Pez PE=2 SV=1	Q9V3V3	140 kDa	3		2	2
Probable histone-binding protein Caf1 OS=Drosophila melanogaster GN=Caf1 PE=1 SV=1	Q24572	49 kDa	2	3	4
CG30069 OS=Drosophila melanogaster GN=CG30069 PE=4 SV=1	A1Z9M5	461 kDa		3	3	2
Isoform A of Protein lingerer OS=Drosophila melanogaster GN=lig	Q86S05-2	136 kDa		2		4
LD36095p OS=Drosophila melanogaster GN=SF1 PE=2 SV=3	Q9VEJ1	87 kDa		2	3	2
CG8108, isoform A OS=Drosophila melanogaster GN=CG8108 PE=2 SV=1	Q9VT61	103 kDa		2
26S proteasome non-ATPase regulatory subunit 11 OS=Drosophila melanogaster GN=Rpn6 PE=1 SV=1	Q7KLV9	47 kDa			4	2
LD18904p OS=Drosophila melanogaster GN=schlank PE=2 SV=2	Q9W423	46 kDa	3	3	3
Heat shock protein 83 OS=Drosophila melanogaster GN=Hsp83 PE=1 SV=1	P02828	82 kDa		5	4
Helicase 89B OS=Drosophila melanogaster GN=Hel89B PE=2 SV=3	Q9VF02	213 kDa	2		2
PDGF-and VEGF-related factor 2 OS=Drosophila melanogaster GN=Pvf2 PE=2 SV=2	Q9VM43	47 kDa	2	2	2	2
Hsp70/Hsp90 organizing protein homolog OS=Drosophila melanogaster GN=Hop PE=2 SV=1	Q9VPN5	56 kDa		3	2	3
Lysine--tRNA ligase OS=Drosophila melanogaster GN=Aats-lys PE=2 SV=1	Q8SXM8	65 kDa		3	2	2
CG6370 OS=Drosophila melanogaster GN=OstDelta PE=2 SV=1	Q7K110	69 kDa	3	3	2
Importin subunit alpha OS=Drosophila melanogaster GN=Kap-alpha3 PE=2 SV=1	Q9V455	57 kDa	3	2
Osa, isoform D OS=Drosophila melanogaster GN=osa PE=4 SV=1	E1JIN6 (+1)	284 kDa			2
CG16941 OS=Drosophila melanogaster GN=CG16941 PE=2 SV=1	Q9VEP9	88 kDa		2
DNA-directed RNA polymerase I subunit RPA1 OS=Drosophila melanogaster GN=RpI1 PE=1 SV=2	P91875	185 kDa	2			2
Dynein light chain Tctex-type OS=Drosophila melanogaster GN=Dlc90F PE=1 SV=1	Q94524	12 kDa				5
Large subunit GTPase 1 homolog OS=Drosophila melanogaster GN=ns3 PE=1 SV=1	Q9W590	70 kDa	4			3
Histone H3 OS=Drosophila melanogaster GN=His3.3A PE=3 SV=1	E2QCP0 (+2)	14 kDa	2
Beta NAC homolog OS=Drosophila melanogaster GN=bic PE=2 SV=1	Q7KM15	18 kDa			2	3
Arouser, isoform A OS=Drosophila melanogaster GN=aru PE=2 SV=1	Q8IPW1 (+1)	88 kDa	2	2
CG15100 OS=Drosophila melanogaster GN=CG15100 PE=3 SV=1	A1ZBE9	112 kDa		3	2
CG10984, isoform A OS=Drosophila melanogaster GN=CG10984 PE=2 SV=1	Q8T0E7	71 kDa			3
Transforming acidic coiled-coil protein, isoform D OS=Drosophila melanogaster GN=tacc PE=2 SV=1	Q86BB5 (+3)	144 kDa	2	3	2
Pacman, isoform B OS=Drosophila melanogaster GN=pcm PE=1 SV=1	E1JJR3 (+1)	185 kDa	2			3
CG9641, isoform A OS=Drosophila melanogaster GN=CG9641 PE=2 SV=1	Q9VQJ6	60 kDa		3
CG1109, isoform A OS=Drosophila melanogaster GN=CG1109 PE=2 SV=2	Q9VNG2	91 kDa		2	2
MEP-1, isoform A OS=Drosophila melanogaster GN=MEP-1 PE=2 SV=1	Q0E8J0	124 kDa	3			2
Ankyrin repeat and KH domain-containing protein mask OS=Drosophila melanogaster GN=mask PE=1 SV=2	Q9VCA8	423 kDa				2
Bipolar kinesin KRP-130 OS=Drosophila melanogaster GN=Klp61F PE=1 SV=2	P46863	121 kDa		3	3
Eukaryotic translation initiation factor 4G2 OS=Drosophila melanogaster GN=eIF4G2 PE=2 SV=2	Q9VCH1	227 kDa		3	2
GH08712p OS=Drosophila melanogaster GN=Snr1 PE=2 SV=2	Q24090	42 kDa	2	2	3	2
LD45403p OS=Drosophila melanogaster GN=swm PE=2 SV=1	Q9VIV2	116 kDa		2	2
CG4849 OS=Drosophila melanogaster GN=CG4849 PE=2 SV=1	Q9VAX8	111 kDa		3	2
Isoleucyl-tRNA synthetase, isoform A OS=Drosophila melanogaster GN=Aats-ile PE=2 SV=1	Q8MSW0	141 kDa	2	2	3
U1 small nuclear ribonucleoprotein 70 kDa OS=Drosophila melanogaster GN=snRNP-U1-70K PE=1 SV=2	P17133	53 kDa		3	2
Coatomer subunit beta' OS=Drosophila melanogaster GN=beta'Cop PE=2 SV=2	O62621	103 kDa		4
RNA-binding protein Rsf1 OS=Drosophila melanogaster GN=Rsf1 PE=1 SV=1	Q24491	21 kDa		3
26S proteasome regulatory complex subunit p48A OS=Drosophila melanogaster GN=Rpt3 PE=2 SV=1	Q9V405	47 kDa			2
FI07225p OS=Drosophila melanogaster GN=Ski6 PE=2 SV=1	Q9VK19	27 kDa		2		2
DNA-directed RNA polymerase I subunit RPA2 OS=Drosophila melanogaster GN=RpI135 PE=2 SV=2	P20028	128 kDa		2	2
60S ribosomal protein L27a OS=Drosophila melanogaster GN=RpL27A PE=2 SV=2	P41092	17 kDa		3	2	2
Ensconsin, isoform E OS=Drosophila melanogaster GN=ens PE=2 SV=2	Q8IRC0	99 kDa	2		2	3
CG11107 OS=Drosophila melanogaster GN=CG11107 PE=2 SV=1	Q7K3M5	83 kDa		4	3
Moca-cyp, isoform A OS=Drosophila melanogaster GN=Moca-cyp PE=2 SV=1	Q9VAW1	113 kDa			2	3
CG3499 OS=Drosophila melanogaster GN=CG3499 PE=2 SV=1	Q9W1Y0	81 kDa		4	2
CG6686, isoform B OS=Drosophila melanogaster GN=CG6686 PE=2 SV=1	Q9VKD8	112 kDa	2			2
Helix loop helix protein 106, isoform A OS=Drosophila melanogaster GN=HLH106 PE=2 SV=1	Q9VW37	124 kDa		2	2
CG5726 OS=Drosophila melanogaster GN=CG5726 PE=2 SV=1	Q7JRH5	87 kDa		3		2
Delta-coatomer protein, isoform B OS=Drosophila melanogaster GN=deltaCOP PE=2 SV=1	Q7K7G0 (+1)	58 kDa		3
CG6453 OS=Drosophila melanogaster GN=CG6453 PE=2 SV=1	Q9VJD1	62 kDa		4	2
FI03252p OS=Drosophila melanogaster GN=pav PE=2 SV=1	Q9VZF5	101 kDa	2
Beta adaptin OS=Drosophila melanogaster GN=Bap PE=2 SV=1	Q24253	101 kDa		5	4
Protein associated with topo II related-1 OS=Drosophila melanogaster GN=Patr-1 PE=2 SV=1	Q9VEN9	108 kDa			3	2
Metallothionein-2 OS=Drosophila melanogaster GN=MtnB PE=1 SV=1	P11956-DECOY	?				2
Nuclear pore complex protein Nup214 OS=Drosophila melanogaster GN=Nup214 PE=1 SV=2	Q9W1X4	175 kDa				7
Levy OS=Drosophila melanogaster GN=levy PE=3 SV=1	Q9W1N3	12 kDa			2
Probable small nuclear ribonucleoprotein E OS=Drosophila melanogaster GN=SmE PE=3 SV=1	Q9VLV5	11 kDa	2	2	3
Desat1, isoform A OS=Drosophila melanogaster GN=desat1 PE=2 SV=1	Q7K4Y0	43 kDa	2	2	3
60S ribosomal protein L32 OS=Drosophila melanogaster GN=RpL32 PE=1 SV=3	P04359	16 kDa	2			2
LD26546p OS=Drosophila melanogaster GN=l(1)G0320 PE=2 SV=1	Q9W335	33 kDa		2		2
NAD-dependent histone deacetylase Sir2 OS=Drosophila melanogaster GN=Sir2 PE=1 SV=1	Q9VK34	92 kDa	3		2
FI01414p OS=Drosophila melanogaster GN=Mtr3 PE=2 SV=1	Q9VW53	37 kDa	2		2
Calcium-transporting ATPase sarcoplasmic/endoplasmic reticulum type OS=Drosophila melanogaster GN=Ca-P60A PE=1 SV=2	P22700 (+1)	112 kDa		2
Poly(U)-binding-splicing factor half pint OS=Drosophila melanogaster GN=pUf68 PE=1 SV=2	Q8T6B9	68 kDa				2
CG5787 OS=Drosophila melanogaster GN=CG5787 PE=2 SV=2	Q9VK59	100 kDa		2
CG11839 OS=Drosophila melanogaster GN=CG11839 PE=2 SV=2	Q9VBY5	29 kDa		2	2
CG2083 OS=Drosophila melanogaster GN=CG2083 PE=2 SV=3	Q9VZX4	245 kDa	2	2
Coatomer subunit beta OS=Drosophila melanogaster GN=betaCop PE=2 SV=2	P45437	107 kDa		2	4
CG9727 OS=Drosophila melanogaster GN=CG9727 PE=2 SV=2	Q9VI23	135 kDa	2
CG7414, isoform B OS=Drosophila melanogaster GN=CG7414 PE=4 SV=1	B7Z098	77 kDa			2
Structural maintenance of chromosomes protein OS=Drosophila melanogaster GN=glu PE=2 SV=1	Q9V3A7	160 kDa				2
Synaptosomal-associated protein OS=Drosophila melanogaster GN=usnp PE=2 SV=1	Q9W1I8	32 kDa	2	2		2
Heat shock 70 kDa protein cognate 1 OS=Drosophila melanogaster GN=Hsc70-1 PE=1 SV=1	P29843 (+1)	71 kDa		7	7
CG42348, isoform D OS=Drosophila melanogaster GN=CG42348 PE=4 SV=1	B7Z086 (+3)	156 kDa		2
CG32223 OS=Drosophila melanogaster GN=CG32223 PE=2 SV=3	Q9VW88	72 kDa				3
Myosin-IB OS=Drosophila melanogaster GN=Myo61F PE=1 SV=3	Q23979 (+2)	119 kDa			2
CG11198, isoform A OS=Drosophila melanogaster GN=ACC PE=4 SV=1	A1Z784 (+1)	279 kDa		2	2
CG9667 OS=Drosophila melanogaster GN=CG9667 PE=2 SV=2	Q9VHV6	31 kDa	2			3
DREV1 OS=Drosophila melanogaster GN=Rev1 PE=2 SV=1	Q9W0P2	112 kDa		2	2
Recombination repair protein 1, isoform B OS=Drosophila melanogaster GN=Rrp1 PE=4 SV=1	B7YZZ9	77 kDa	2
40S ribosomal protein S26 OS=Drosophila melanogaster GN=RpS26 PE=1 SV=1	P13008	13 kDa			2
CG11377 OS=Drosophila melanogaster GN=CG11377 PE=2 SV=1	Q9VPJ0	41 kDa		3	2
Mlx interactor, isoform C OS=Drosophila melanogaster GN=Mio PE=2 SV=1	Q8INT7 (+1)	120 kDa	2		2
CG7830 OS=Drosophila melanogaster GN=Ostgamma PE=2 SV=1	Q8SY53	37 kDa		4	3
CG3731, isoform A OS=Drosophila melanogaster GN=CG3731 PE=2 SV=2	Q9VFF0	52 kDa		2
Trap1 OS=Drosophila melanogaster GN=Trap1 PE=3 SV=1	A1Z6L9	78 kDa		4
Combgap, isoform G OS=Drosophila melanogaster GN=cg PE=4 SV=1	A8DYD1 (+1)	86 kDa		3	2
CG8478, isoform D OS=Drosophila melanogaster GN=CG8478 PE=4 SV=1	E1JIH4 (+2)	63 kDa		2
CG10324 OS=Drosophila melanogaster GN=CG10324 PE=2 SV=1	Q9VES0	62 kDa		2
CG11444 OS=Drosophila melanogaster GN=CG11444 PE=2 SV=1	Q9W4J4	23 kDa			2
D-Importin 7/RanBP7 OS=Drosophila melanogaster GN=msk PE=2 SV=1	Q9VSD6	119 kDa		2
Calcium-binding mitochondrial carrier protein Aralar1 OS=Drosophila melanogaster GN=aralar1 PE=2 SV=1	Q9VA73 (+2)	77 kDa		2		2
GTP-binding protein 128up OS=Drosophila melanogaster GN=128up PE=2 SV=2	P32234	41 kDa		3	2	2
DNA topoisomerase 3-beta OS=Drosophila melanogaster GN=Top3beta PE=2 SV=2	O96651	97 kDa		2	2
CG3542, isoform A OS=Drosophila melanogaster GN=CG3542 PE=2 SV=1	Q9VQK5	91 kDa	2
ATP-dependent RNA helicase Ddx1 OS=Drosophila melanogaster GN=Ddx1 PE=2 SV=1	Q9VNV3	81 kDa			2
Rumpelstiltskin OS=Drosophila melanogaster GN=rump PE=2 SV=1	Q9VHC7	67 kDa		2	2
CG11486, isoform C OS=Drosophila melanogaster GN=CG11486 PE=4 SV=3	Q9VZV3	84 kDa		2	4
CG6701 OS=Drosophila melanogaster GN=CG6701 PE=4 SV=1	A1Z9K0	142 kDa			2	2
Schnurri, isoform D OS=Drosophila melanogaster GN=shn PE=4 SV=1	A1Z8F4 (+1)	277 kDa	2
Spc105-related OS=Drosophila melanogaster GN=Spc105R PE=2 SV=2	Q9VPB2	223 kDa				2
CG8963, isoform A OS=Drosophila melanogaster GN=CG8963 PE=2 SV=1	Q7K581	63 kDa		3	3
ERp60 (Fragment) OS=Drosophila melanogaster GN=ERp60 PE=2 SV=1	Q3YMU0	55 kDa	2	3
Cap binding protein 80, isoform B OS=Drosophila melanogaster GN=Cbp80 PE=4 SV=1	E2QD75	93 kDa		3
40S ribosomal protein S21 OS=Drosophila melanogaster GN=RpS21 PE=1 SV=1	O76927 (+1)	9 kDa				5
DNA polymerase OS=Drosophila melanogaster GN=DNApol-epsilon PE=2 SV=3	Q9VCN1	257 kDa			2
CG6145, isoform A OS=Drosophila melanogaster GN=CG6145 PE=3 SV=1	A1Z9F0	57 kDa				2
CCHC-type zinc finger protein CG3800 OS=Drosophila melanogaster GN=CG3800 PE=1 SV=1	Q8T8R1	18 kDa		7
NUCB1 OS=Drosophila melanogaster GN=NUCB1 PE=2 SV=3	Q9VVK7	67 kDa				6
CG1910, isoform A OS=Drosophila melanogaster GN=CG1910 PE=2 SV=1	Q9V9U3	52 kDa		2	2
Coatomer subunit gamma OS=Drosophila melanogaster GN=gammaCop PE=2 SV=1	Q8I0G5 (+2)	98 kDa			2
Bigmax OS=Drosophila melanogaster GN=bigmax PE=2 SV=1	Q9VB47	29 kDa		2	2
Ubiquitin-40S ribosomal protein S27a OS=Drosophila melanogaster GN=RpS27A PE=1 SV=2	P15357	18 kDa	2
Nucleolar protein at 60B, isoform C OS=Drosophila melanogaster GN=Nop60B PE=4 SV=1	E1JGV6 (+1)	57 kDa		2
LD44245p OS=Drosophila melanogaster GN=SoxN PE=2 SV=1	Q9VLH8	62 kDa		2	2
RE57702p OS=Drosophila melanogaster GN=Trp1 PE=2 SV=1	Q9VL49 (+1)	49 kDa				2
Putative ATP-dependent RNA helicase me31b OS=Drosophila melanogaster GN=me31B PE=1 SV=3	P23128	52 kDa				2
Probable elongation factor 1-delta OS=Drosophila melanogaster GN=eEF1delta PE=1 SV=1	Q9VL18	29 kDa		2	2
Eukaryotic initiation factor 4A OS=Drosophila melanogaster GN=eIF-4a PE=2 SV=3	Q02748	46 kDa		2	2	2
Lethal (1) G0230 OS=Drosophila melanogaster GN=l(1)G0230 PE=2 SV=1	Q9W2X6	17 kDa				2
Activator protein 4 OS=Drosophila melanogaster GN=crp PE=2 SV=1	Q9V406	67 kDa			2
Rho GTPase-activating protein 92B OS=Drosophila melanogaster GN=RhoGAP92B PE=1 SV=1	Q9VDS5	83 kDa			2
Transcription termination factor 2 OS=Drosophila melanogaster GN=lds PE=1 SV=2	P34739	118 kDa			2
Protein translation factor SUI1 homolog OS=Drosophila melanogaster GN=CG17737 PE=1 SV=1	Q9VZS3	12 kDa		2
CG7441 OS=Drosophila melanogaster GN=CG7441-RA PE=2 SV=1	Q9VVL8	73 kDa				2
Voltage-dependent anion-selective channel OS=Drosophila melanogaster GN=porin PE=1 SV=3	Q94920	31 kDa		2	3
Splicing factor U2AF 50 kDa subunit OS=Drosophila melanogaster GN=U2af50 PE=2 SV=1	Q24562	47 kDa			2	3
Longitudinals lacking protein, isoforms J/P/Q/S/Z OS=Drosophila melanogaster GN=lola PE=1 SV=4	Q9V5M6	103 kDa		3
Pre-rRNA-processing protein TSR1 homolog OS=Drosophila melanogaster GN=CG7338 PE=1 SV=1	Q9VP47	94 kDa	2
MTA1-like, isoform A OS=Drosophila melanogaster GN=MTA1-like PE=4 SV=2	Q9VNF6 (+1)	97 kDa	2
DNA-directed RNA polymerase OS=Drosophila melanogaster GN=CG17209 PE=3 SV=2	A8JUY3	155 kDa			3
LD38919p OS=Drosophila melanogaster GN=Ubqn PE=2 SV=1	Q9VWD9	59 kDa	4
DnaJ protein homolog 1 OS=Drosophila melanogaster GN=DnaJ-1 PE=1 SV=3	Q24133	37 kDa			3
CG14995, isoform A OS=Drosophila melanogaster GN=CG14995 PE=2 SV=1	Q9VZI4	52 kDa	2
Cdep, isoform E OS=Drosophila melanogaster GN=Cdep PE=2 SV=1	Q2M1E6	132 kDa	2
DALAO protein OS=Drosophila melanogaster GN=dalao PE=2 SV=1	Q9W384	79 kDa				2
Peptidyl-prolyl cis-trans isomerase OS=Drosophila melanogaster GN=Cyp1 PE=1 SV=2	P25007	25 kDa		2	2
M phase phosphoprotein 6 OS=Drosophila melanogaster GN=Mpp6 PE=2 SV=1	Q95PE4	18 kDa	2		2
Bub3 OS=Drosophila melanogaster GN=Bub3 PE=2 SV=1	Q9VAJ2	37 kDa		2	2
MIP16230p OS=Drosophila melanogaster GN=Vha68-2 PE=2 SV=1	A4V0N4	68 kDa				2
60S ribosomal protein L23 OS=Drosophila melanogaster GN=RpL23 PE=2 SV=2	P48159	15 kDa		2	2
FI06805p OS=Drosophila melanogaster GN=Rrp46 PE=2 SV=3	Q9VGZ2	26 kDa			2
Hook-like, isoform A OS=Drosophila melanogaster GN=Acn PE=1 SV=1	Q9VJ12	84 kDa		2
Transcription factor Adf-1 OS=Drosophila melanogaster GN=Adf1 PE=2 SV=2	P05552 (+1)	30 kDa				2
Myosin-2 essential light chain OS=Drosophila melanogaster GN=Mlc-c PE=1 SV=1	P54357	17 kDa			3
Heat shock protein 27 OS=Drosophila melanogaster GN=Hsp27 PE=1 SV=2	P02518	24 kDa		2
Insulin receptor substrate 1 OS=Drosophila melanogaster GN=chico PE=1 SV=1	Q9XTN2	108 kDa				2
AT27838p OS=Drosophila melanogaster GN=CG14609 PE=2 SV=1	Q8T3W3-DECOY	?	2
GH12838p OS=Drosophila melanogaster GN=Nup62 PE=2 SV=1	Q7JXF5	41 kDa				4
CG11984, isoform D OS=Drosophila melanogaster GN=CG11984 PE=2 SV=1	Q95RX5	62 kDa		5
NHP2-like protein 1 homolog OS=Drosophila melanogaster GN=hoip PE=2 SV=1	Q9U3Z7	14 kDa			2
Probable small nuclear ribonucleoprotein G OS=Drosophila melanogaster GN=SmG PE=3 SV=1	Q9VXE0	9 kDa		2
CG8446, isoform D OS=Drosophila melanogaster GN=CG8446-RD PE=4 SV=1	B7YZH7	7 kDa	2
CG2063 OS=Drosophila melanogaster GN=CG2063 PE=2 SV=1	Q7K0K1	36 kDa	2
CG10672 OS=Drosophila melanogaster GN=CG10672 PE=2 SV=1	Q9VRJ4	34 kDa			2
GH13256p OS=Drosophila melanogaster GN=Thiolase PE=2 SV=1	Q9W1H8	51 kDa		2	2
High mobility group protein Z OS=Drosophila melanogaster GN=HmgZ PE=1 SV=1	Q06943	13 kDa			2
AT02443p OS=Drosophila melanogaster GN=exu PE=2 SV=1	E1JGN9	58 kDa			2
CG13887, isoform B OS=Drosophila melanogaster GN=CG13887 PE=2 SV=1	Q9W0M4	26 kDa		3
Ferrochelatase, mitochondrial OS=Drosophila melanogaster GN=Fech PE=2 SV=1	Q9V9S8	44 kDa			2
CG1703 OS=Drosophila melanogaster GN=CG1703 PE=2 SV=1	Q9VYW4	102 kDa			2
LD45365p OS=Drosophila melanogaster GN=POSH PE=2 SV=1	Q7K4D1	92 kDa				2
LD06119p OS=Drosophila melanogaster GN=Tao PE=2 SV=1	Q0KHQ5	118 kDa			2
Protein cup OS=Drosophila melanogaster GN=cup PE=1 SV=3	Q9VMA3	126 kDa				2
CG10492, isoform A OS=Drosophila melanogaster GN=CG10492 PE=2 SV=1	Q9VJ08	89 kDa				2
Held out wings, isoform D OS=Drosophila melanogaster GN=how PE=2 SV=1	B3DNL7 (+1)	44 kDa			3
Nuclear pore complex protein Nup88 OS=Drosophila melanogaster GN=mbo PE=1 SV=2	Q9GYU8	79 kDa				3
26S proteasome non-ATPase regulatory subunit 14 OS=Drosophila melanogaster GN=Rpn11 PE=1 SV=1	Q9V3H2	34 kDa			2
CG10777 OS=Drosophila melanogaster GN=CG10777 PE=2 SV=1	Q9W3M7	100 kDa			4
Sec13 OS=Drosophila melanogaster GN=sec13 PE=2 SV=1	Q9V3J4	40 kDa		2
60S ribosomal protein L7a OS=Drosophila melanogaster GN=RpL7A PE=2 SV=2	P46223-DECOY	?	2
Structural maintenance of chromosomes protein OS=Drosophila melanogaster GN=SMC2 PE=2 SV=1	Q7KK96	134 kDa			2
FI07923p OS=Drosophila melanogaster GN=Karybeta3 PE=2 SV=1	Q9VN44	124 kDa		2
LD23072p OS=Drosophila melanogaster GN=pasha PE=2 SV=1	Q9V9V7	72 kDa				2
26S proteasome regulatory complex subunit p48B OS=Drosophila melanogaster GN=Rpt1 PE=2 SV=1	Q7KMQ0	49 kDa		2
Protein LSM12 homolog A OS=Drosophila melanogaster GN=CG15735 PE=2 SV=2	Q9VYR0	24 kDa				2
CG10102 OS=Drosophila melanogaster GN=CR10102 PE=4 SV=1	A1Z9P8 (+1)	22 kDa			2
Probable trans-2-enoyl-CoA reductase, mitochondrial OS=Drosophila melanogaster GN=CG16935 PE=3 SV=2	Q9V6U9	39 kDa				2
