# Supplementary material for: ME31B globally represses maternal mRNAs by two distinct mechanisms during the Drosophila maternal-to-zygotic transition
Source: eLife. 2017 Sep 6;6:e27891. doi: 10.7554/eLife.27891 (PMC5779226; doi:10.7554/eLife.27891)
Supplement: Figure 1—source data 2. [file elife-27891-fig1-data2.xlsx]

## Sheet: 0-1 embryos
Figure 1-Source Data 2
Spectral counts are listed.
Protein	Accession Number	Size	C1 Fab	PABP Fab 1	PABP Fab 2	eIF4G
Trailer hitch, isoform C OS=Drosophila melanogaster GN=tral PE=4 SV=1	M9PF14|M9PF14_DROME (+1)	70 kDa	36	168	147	49
Eukaryotic initiation factor 4B OS=Drosophila melanogaster GN=eIF-4B PE=2 SV=1	Q7PLL3|Q7PLL3_DROME	52 kDa	72	65	74	105
Polyadenylate-binding protein OS=Drosophila melanogaster GN=pAbp PE=1 SV=3	P21187|PABP_DROME	70 kDa	8	136	123	57
Protein cup OS=Drosophila melanogaster GN=cup PE=1 SV=3	Q9VMA3|CUP_DROME	126 kDa	5	95	92	13
Tubulin beta-1 chain OS=Drosophila melanogaster GN=betaTub56D PE=1 SV=2	Q24560|TBB1_DROME	50 kDa	34	41	39	39
Eukaryotic translation initiation factor 4E OS=Drosophila melanogaster GN=eIF-4E PE=1 SV=1	P48598|IF4E_DROME	29 kDa	2	20	16	28
LD37574p OS=Drosophila melanogaster GN=yps PE=2 SV=1	Q95RE4|Q95RE4_DROME	38 kDa	4	30	19	10
Heat shock 70 kDa protein cognate 4 OS=Drosophila melanogaster GN=Hsc70-4 PE=1 SV=3	P11147|HSP7D_DROME	71 kDa	21	20	15	25
Putative ATP-dependent RNA helicase me31b OS=Drosophila melanogaster GN=me31B PE=1 SV=3	P23128|DDX6_DROME	52 kDa	4	34	29	9
40S ribosomal protein S3a OS=Drosophila melanogaster GN=RpS3A PE=1 SV=4	P55830|RS3A_DROME	30 kDa	8	21	19	13
Eukaryotic translation initiation factor 4G, isoform A OS=Drosophila melanogaster GN=eIF4G PE=1 SV=3	O61380|O61380_DROME	184 kDa		7	6	48
Elongation factor 1-alpha 1 OS=Drosophila melanogaster GN=Ef1alpha48D PE=1 SV=2	P08736|EF1A1_DROME	50 kDa	18	12	12	14
FI02182p (Fragment) OS=Drosophila melanogaster GN=Yp3-RA PE=2 SV=1	D3DMQ1|D3DMQ1_DROME (+1)	48 kDa	13	10	7	15
Vitellogenin-2 OS=Drosophila melanogaster GN=Yp2 PE=1 SV=2	P02844|VIT2_DROME	50 kDa	13	12	7	18
Vitellogenin-1 OS=Drosophila melanogaster GN=Yp1 PE=1 SV=1	P02843|VIT1_DROME (+1)	49 kDa	15	11	14	15
Alpha tubulin 84B (Fragment) OS=Drosophila melanogaster PE=2 SV=1	K7WKV5|K7WKV5_DROME (+7)	46 kDa	10	12	11	14
Isoform B of Pyruvate kinase OS=Drosophila melanogaster GN=PyK	O62619-2|KPYK_DROME	55 kDa	13	11	8	17
La-related protein 1 OS=Drosophila melanogaster GN=larp PE=1 SV=5	Q9VAW5|LARP_DROME	178 kDa		14	20
40S ribosomal protein S12 OS=Drosophila melanogaster GN=RpS12 PE=1 SV=2	P80455|RS12_DROME	15 kDa	3	8	15	11
ATP synthase subunit beta OS=Drosophila melanogaster GN=ATPsynbeta PE=3 SV=1	L0MQ04|L0MQ04_DROME (+1)	55 kDa	18	2	5	15
Ribosomal protein LP1, isoform B OS=Drosophila melanogaster GN=RpLP1 PE=3 SV=1	M9PBK5|M9PBK5_DROME (+1)	12 kDa	10	12	11	12
40S ribosomal protein S19a OS=Drosophila melanogaster GN=RpS19a PE=1 SV=3	P39018|RS19A_DROME	17 kDa	6	12	10	12
Guanine nucleotide-binding protein subunit beta-like protein OS=Drosophila melanogaster GN=Rack1 PE=1 SV=2	O18640|GBLP_DROME	36 kDa		15	3	6
RH35990p (Fragment) OS=Drosophila melanogaster GN=lost PE=2 SV=1	Q8IGE9|Q8IGE9_DROME (+2)	59 kDa		18	12	6
40S ribosomal protein S8 OS=Drosophila melanogaster GN=RpS8 PE=1 SV=1	Q8MLY8|RS8_DROME	24 kDa	5	14	10	11
Heterogeneous nuclear ribonucleoprotein 27C OS=Drosophila melanogaster GN=Hrb27C PE=1 SV=2	P48809|RB27C_DROME	45 kDa		22	14	6
LP06614p (Fragment) OS=Drosophila melanogaster GN=RpLP2-RB PE=2 SV=1	B7FNN6|B7FNN6_DROME (+1)	14 kDa	7	9	12	12
RH14172p (Fragment) OS=Drosophila melanogaster GN=RpS10b-RB PE=2 SV=1	B7ZWP7|B7ZWP7_DROME (+3)	21 kDa	4	11	4	8
60S ribosomal protein L8 OS=Drosophila melanogaster GN=RpL8 PE=1 SV=1	Q9V3G1|RL8_DROME	28 kDa	6	8	10	7
40S ribosomal protein S28 OS=Drosophila melanogaster GN=RpS28b PE=1 SV=2	Q9W334|RS28_DROME (+1)	7 kDa	4	9	12	5
40S ribosomal protein S27 OS=Drosophila melanogaster GN=RpS27 PE=1 SV=1	Q9VBU9|Q9VBU9_DROME	9 kDa	2	11	4	9
CG42351, isoform E OS=Drosophila melanogaster GN=Jabba PE=4 SV=1	B7YZK4|B7YZK4_DROME	49 kDa	8	3	8	5
Isoform B of Protein slender lobes OS=Drosophila melanogaster GN=sle	Q8INM3-2|SLE_DROME (+1)	160 kDa	7	2		10
Caprin homolog OS=Drosophila melanogaster GN=Capr PE=1 SV=1	Q9I7D3|CAPR1_DROME	104 kDa	3	8	12	3
60S ribosomal protein L4 OS=Drosophila melanogaster GN=RpL4 PE=1 SV=2	P09180|RL4_DROME	45 kDa	6	15	6	6
Rasputin OS=Drosophila melanogaster GN=rin PE=2 SV=1	Q9NH72|Q9NH72_DROME (+1)	75 kDa	5	8	6	4
Ubiquitin-40S ribosomal protein S27a OS=Drosophila melanogaster GN=RpS27A PE=1 SV=2	P15357|RS27A_DROME	18 kDa	2	9	4	5
Heat shock protein 26 OS=Drosophila melanogaster GN=Hsp26 PE=1 SV=2	P02517|HSP26_DROME	23 kDa	10	6	4	5
ATP synthase subunit alpha, mitochondrial OS=Drosophila melanogaster GN=blw PE=1 SV=2	P35381|ATPA_DROME	59 kDa	12	2	5	8
60S ribosomal protein L22 OS=Drosophila melanogaster GN=RpL22 PE=1 SV=2	P50887|RL22_DROME	31 kDa	3	6	6	6
Tubulin alpha-4 chain OS=Drosophila melanogaster GN=alphaTub67C PE=3 SV=1	P06606|TBA4_DROME	51 kDa	5	9	6	8
40S ribosomal protein S14 OS=Drosophila melanogaster GN=RpS14a PE=1 SV=1	P14130|RS14_DROME	16 kDa	4	10	6	5
60S acidic ribosomal protein P0 OS=Drosophila melanogaster GN=RpLP0 PE=1 SV=1	P19889|RLA0_DROME	34 kDa	6	7	7	8
40S ribosomal protein S2 OS=Drosophila melanogaster GN=RpS2 PE=1 SV=2	P31009|RS2_DROME	29 kDa	2	7	7	5
Isoform A of 40S ribosomal protein SA OS=Drosophila melanogaster GN=sta	P38979-2|RSSA_DROME	30 kDa	2	10	6	9
Casein kinase II subunit alpha OS=Drosophila melanogaster GN=CkIIalpha PE=1 SV=2	P08181|CSK2A_DROME	40 kDa	8	5	4	7
40S ribosomal protein S7 OS=Drosophila melanogaster GN=RpS7 PE=1 SV=1	Q9VA91|RS7_DROME	22 kDa	4	8	8	5
40S ribosomal protein S29 OS=Drosophila melanogaster GN=RpS29 PE=1 SV=1	Q9VH69|RS29_DROME (+1)	7 kDa	2	5	4	5
Isoform E of 40S ribosomal protein S21 OS=Drosophila melanogaster GN=RpS21	O76927-2|RS21_DROME (+1)	9 kDa	3	7	6	6
60S ribosomal protein L7 OS=Drosophila melanogaster GN=RpL7 PE=1 SV=2	P32100|RL7_DROME	30 kDa	2	10	6	5
Ribosomal protein L6, isoform A OS=Drosophila melanogaster GN=RpL6 PE=1 SV=1	Q9V9W2|Q9V9W2_DROME (+1)	28 kDa	4	4	5	3
40S ribosomal protein S4 OS=Drosophila melanogaster GN=RpS4 PE=1 SV=2	P41042|RS4_DROME	29 kDa		6	3	5
IP07888p OS=Drosophila melanogaster GN=RpL12 PE=2 SV=1	Q4V5X9|Q4V5X9_DROME (+1)	32 kDa	5	7	8	5
RNA-binding protein lark OS=Drosophila melanogaster GN=lark PE=1 SV=1	Q94901|LARK_DROME	40 kDa		11	6	2
60S ribosomal protein L10a-2 OS=Drosophila melanogaster GN=RpL10Ab PE=1 SV=2	Q9VTP4|R10AB_DROME	24 kDa	1	7	2	7
Ataxin-2 homolog OS=Drosophila melanogaster GN=Atx2 PE=1 SV=1	Q8SWR8|ATX2_DROME	118 kDa	1	8	4	6
Heat shock protein 83 OS=Drosophila melanogaster GN=Hsp83 PE=1 SV=1	P02828|HSP83_DROME	82 kDa	5	4	4	5
GH13725p OS=Drosophila melanogaster GN=Tcp-1zeta PE=2 SV=1	Q9VXQ5|Q9VXQ5_DROME	58 kDa	5	6	6	4
Fmr1, isoform F OS=Drosophila melanogaster GN=Fmr1 PE=2 SV=1	B3LF78|B3LF78_DROME (+3)	72 kDa	2	8	8	4
DnaJ-like-2, isoform A OS=Drosophila melanogaster GN=Droj2 PE=2 SV=1	Q9VFV9|Q9VFV9_DROME	45 kDa	3	5	2	6
39 kDa FK506-binding nuclear protein OS=Drosophila melanogaster GN=FK506-bp1 PE=1 SV=2	P54397|FKB39_DROME	39 kDa	6	2	1	6
Protein bicaudal C OS=Drosophila melanogaster GN=BicC PE=1 SV=2	Q24009|BICC_DROME	98 kDa		6	6	4
60S ribosomal protein L13 OS=Drosophila melanogaster GN=RpL13 PE=1 SV=1	P41126|RL13_DROME	25 kDa	2	5	2	3
Isoform A of Serine-arginine protein 55 OS=Drosophila melanogaster GN=B52	P26686-2|SRR55_DROME (+3)	40 kDa	2	8	5	4
LD40489p OS=Drosophila melanogaster GN=SF2 PE=2 SV=1	Q9V3W7|Q9V3W7_DROME	28 kDa	1	10	4	1
60S ribosomal protein L5 OS=Drosophila melanogaster GN=RpL5 PE=1 SV=2	Q9W5R8|RL5_DROME	34 kDa		8	2	4
40S ribosomal protein S6 OS=Drosophila melanogaster GN=RpS6 PE=1 SV=1	P29327|RS6_DROME	28 kDa	2	9	4	5
60S ribosomal protein L38 OS=Drosophila melanogaster GN=RpL38 PE=1 SV=1	Q9W5N2|RL38_DROME	8 kDa		7	8	4
T-complex protein 1 subunit delta OS=Drosophila melanogaster GN=CG5525 PE=2 SV=1	Q9VK69|Q9VK69_DROME	57 kDa	6	2	5	8
Isoform 2 of Protein no-on-transient A OS=Drosophila melanogaster GN=nonA	Q04047-2|NONA_DROME (+2)	77 kDa		4	4	2
40S ribosomal protein S3 OS=Drosophila melanogaster GN=RpS3 PE=1 SV=1	Q06559|RS3_DROME (+1)	27 kDa	1	4	3	3
LP14077p (Fragment) OS=Drosophila melanogaster GN=RpL3-RA PE=2 SV=1	C6SUV6|C6SUV6_DROME (+2)	47 kDa	3	6	4	2
40S ribosomal protein S18 OS=Drosophila melanogaster GN=RpS18 PE=1 SV=1	P41094|RS18_DROME	18 kDa	2	8	3	2
Histone H2A OS=Drosophila melanogaster GN=His2A PE=1 SV=2	P84051|H2A_DROME	13 kDa	3	2	2	3
60S ribosomal protein L7a OS=Drosophila melanogaster GN=RpL7A PE=1 SV=2	P46223|RL7A_DROME	31 kDa	1	3	2	1
60S ribosomal protein L19 OS=Drosophila melanogaster GN=RpL19 PE=1 SV=2	P36241|RL19_DROME	24 kDa	3	5	3	2
40S ribosomal protein S23 OS=Drosophila melanogaster GN=RpS23 PE=1 SV=1	Q8T3U2|RS23_DROME	16 kDa	1	5	6	4
IP17216p (Fragment) OS=Drosophila melanogaster GN=RpL23a PE=2 SV=1	A1A6X4|A1A6X4_DROME (+2)	29 kDa	1	4	3	2
40S ribosomal protein S15Aa OS=Drosophila melanogaster GN=RpS15Aa PE=1 SV=2	P48149|RS15A_DROME	15 kDa	1	5	4	4
Transcription factor BTF3 OS=Drosophila melanogaster GN=bic PE=2 SV=1	Q7KM15|Q7KM15_DROME	18 kDa		5	6	1
CG5787, isoform A OS=Drosophila melanogaster GN=CG5787 PE=2 SV=2	Q9VK59|Q9VK59_DROME	100 kDa		5	5
FI06040p (Fragment) OS=Drosophila melanogaster GN=CG11844-RB PE=2 SV=1	B5RIY3|B5RIY3_DROME (+2)	50 kDa	1	5	2	2
Histone H2B OS=Drosophila melanogaster GN=His2B PE=1 SV=2	P02283|H2B_DROME	14 kDa	3	2	3	2
Heat shock protein 27 OS=Drosophila melanogaster GN=Hsp27 PE=1 SV=2	P02518|HSP27_DROME	24 kDa	6	4	3	1
Protein Smaug OS=Drosophila melanogaster GN=smg PE=1 SV=2	Q23972|SMG_DROME	109 kDa		5	4	2
FACT complex subunit Ssrp1 OS=Drosophila melanogaster GN=Ssrp PE=1 SV=2	Q05344|SSRP1_DROME	82 kDa	2			7
60S ribosomal protein L14 OS=Drosophila melanogaster GN=RpL14 PE=1 SV=1	P55841|RL14_DROME (+1)	19 kDa	2	4	3	3
40S ribosomal protein S17 OS=Drosophila melanogaster GN=RpS17 PE=1 SV=2	P17704|RS17_DROME	15 kDa	1	4	3	6
CG1691-PD, isoform D OS=Drosophila melanogaster GN=Imp PE=4 SV=1	Q8IR99|Q8IR99_DROME (+1)	63 kDa		5	2	1
Lethal (1) G0230, isoform A OS=Drosophila melanogaster GN=ATPsyndelta PE=2 SV=1	Q9W2X6|Q9W2X6_DROME	17 kDa	8		2	4
Twenty-four, isoform B OS=Drosophila melanogaster GN=tyf PE=4 SV=1	Q9W4M7|Q9W4M7_DROME	200 kDa		6	2
60S ribosomal protein L18a OS=Drosophila melanogaster GN=RpL18A PE=1 SV=1	P41093|RL18A_DROME	21 kDa	3	3	3	2
RE62581p OS=Drosophila melanogaster GN=RpL21 PE=1 SV=1	Q9V9M7|Q9V9M7_DROME	18 kDa	2	4	3	2
60S ribosomal protein L17 OS=Drosophila melanogaster GN=RpL17 PE=1 SV=1	Q9W3W8|RL17_DROME	22 kDa	1	3	3	2
Actin-42A OS=Drosophila melanogaster GN=Act42A PE=1 SV=3	P02572|ACT2_DROME (+1)	42 kDa	2	1	1	3
CG8963, isoform A OS=Drosophila melanogaster GN=CG8963 PE=2 SV=1	Q7K581|Q7K581_DROME	63 kDa		4	2
60S ribosomal protein L10 OS=Drosophila melanogaster GN=RpL10 PE=1 SV=1	O61231|RL10_DROME	26 kDa	2	4	2	3
Poly(U)-binding-splicing factor half pint OS=Drosophila melanogaster GN=pUf68 PE=1 SV=2	Q8T6B9|PUF68_DROME	68 kDa	1	6	4	4
40S ribosomal protein S5b OS=Drosophila melanogaster GN=RpS5b PE=2 SV=1	Q9VFE4|RS5B_DROME	26 kDa	1	3	4	5
FI21236p1 OS=Drosophila melanogaster GN=rump PE=2 SV=1	Q9VHC7|Q9VHC7_DROME	67 kDa		3	2	2
40S ribosomal protein S25 OS=Drosophila melanogaster GN=RpS25 PE=1 SV=3	P48588|RS25_DROME	13 kDa		4	3	3
CG4612 OS=Drosophila melanogaster GN=CG4612 PE=2 SV=1	Q9W158|Q9W158_DROME	34 kDa		5	3	1
ATP-dependent RNA helicase p62 OS=Drosophila melanogaster GN=Rm62 PE=1 SV=3	P19109|DDX17_DROME	79 kDa		4	5
CG7033 OS=Drosophila melanogaster GN=CG7033 PE=2 SV=2	Q9W392|Q9W392_DROME	58 kDa	4	1	1	1
GM15778p (Fragment) OS=Drosophila melanogaster GN=RpL29-RB PE=2 SV=1	B7FNL1|B7FNL1_DROME (+1)	10 kDa	1	4	3	3
60S ribosomal protein L24 OS=Drosophila melanogaster GN=RpL24 PE=1 SV=1	Q9VJY6|RL24_DROME	18 kDa	2	3	1	3
60S ribosomal protein L18 OS=Drosophila melanogaster GN=RpL18 PE=1 SV=1	Q9VS34|RL18_DROME	22 kDa	1	3	1	1
TA01212p OS=Drosophila melanogaster GN=RpL17A PE=2 SV=1	A8E792|A8E792_DROME (+1)	15 kDa		3	4	3
Isoform A of Protein lingerer OS=Drosophila melanogaster GN=lig	Q86S05-2|LIG_DROME (+2)	136 kDa	1	3	4	1
14-3-3 protein zeta OS=Drosophila melanogaster GN=14-3-3zeta PE=1 SV=1	P29310|1433Z_DROME	28 kDa	1	3	1	4
60S ribosomal protein L27 OS=Drosophila melanogaster GN=RpL27 PE=1 SV=1	Q9VBN5|Q9VBN5_DROME	16 kDa		2
CCHC-type zinc finger protein CG3800 OS=Drosophila melanogaster GN=CG3800 PE=1 SV=1	Q8T8R1|Y3800_DROME	18 kDa		5	4	1
GH04763p (Fragment) OS=Drosophila melanogaster GN=CG11183 PE=2 SV=1	Q52KA4|Q52KA4_DROME (+1)	43 kDa		5	3
FI02875p (Fragment) OS=Drosophila melanogaster PE=2 SV=1	B5RIJ9|B5RIJ9_DROME (+2)	14 kDa	2	5	2	3
40S ribosomal protein S16 OS=Drosophila melanogaster GN=RpS16 PE=1 SV=1	Q9W237|RS16_DROME	17 kDa	1	5	1	2
40S ribosomal protein S9 OS=Drosophila melanogaster GN=RpS9 PE=1 SV=2	P55935|RS9_DROME	23 kDa		4	2	1
60S ribosomal protein L11 OS=Drosophila melanogaster GN=RpL11 PE=1 SV=2	P46222|RL11_DROME	21 kDa	1	2	2	2
60S ribosomal protein L32 OS=Drosophila melanogaster GN=RpL32 PE=1 SV=3	P04359|RL32_DROME	16 kDa	1	2	1	1
IP13307p (Fragment) OS=Drosophila melanogaster GN=CG15415 PE=2 SV=1	Q4V527|Q4V527_DROME	90 kDa	1	1	1	4
MIP14664p OS=Drosophila melanogaster GN=CkIIbeta-RC PE=2 SV=1	C9QPE1|C9QPE1_DROME (+5)	26 kDa	2	2	1	2
MIP05689p (Fragment) OS=Drosophila melanogaster GN=Nop60B-RC PE=2 SV=1	C0P8M5|C0P8M5_DROME (+2)	60 kDa		4	2	2
AT09325p (Fragment) OS=Drosophila melanogaster GN=CG4365-RC PE=2 SV=1	E4NKL2|E4NKL2_DROME (+4)	40 kDa	2			5
Isoform A of FACT complex subunit spt16 OS=Drosophila melanogaster GN=dre4	Q8IRG6-2|SPT16_DROME (+1)	128 kDa	2			4
MIP16878p (Fragment) OS=Drosophila melanogaster GN=dec-1-RC PE=2 SV=1	D3PFE0|D3PFE0_DROME (+4)	105 kDa	5			4
GM02335p OS=Drosophila melanogaster GN=ebi-RA PE=2 SV=1	C6SUT3|C6SUT3_DROME (+1)	72 kDa				5
GH11174p OS=Drosophila melanogaster GN=QC PE=1 SV=2	Q9VRQ9|Q9VRQ9_DROME	38 kDa	2	2	2	3
CG6846-PA OS=Drosophila melanogaster GN=RpL26 PE=1 SV=1	Q9VVU2|Q9VVU2_DROME	17 kDa	1	1		2
T-complex protein 1 subunit gamma OS=Drosophila melanogaster GN=Cctgamma PE=2 SV=2	P48605|TCPG_DROME	59 kDa	3			2
CG17002 OS=Drosophila melanogaster GN=CG17002 PE=2 SV=1	Q7JQT8|Q7JQT8_DROME	47 kDa				5
CG1633 (Fragment) OS=Drosophila melanogaster GN=CG1633 PE=4 SV=1	F6J6B9|F6J6B9_DROME (+1)	20 kDa	2	1	1	2
Probable elongation factor 1-beta OS=Drosophila melanogaster GN=Ef1beta PE=1 SV=3	O96827|EF1B_DROME	24 kDa		4	1	1
40S ribosomal protein S20 OS=Drosophila melanogaster GN=RpS20 PE=1 SV=1	P55828|RS20_DROME	13 kDa				2
Enhancer of mRNA-decapping protein 3 OS=Drosophila melanogaster GN=Edc3 PE=1 SV=1	Q9VVI2|EDC3_DROME	73 kDa		1	1
Shuttle craft, isoform D OS=Drosophila melanogaster GN=stc PE=4 SV=1	M9PD57|M9PD57_DROME (+3)	123 kDa		5
SANT domain protein SMRTER OS=Drosophila melanogaster GN=Smr PE=2 SV=1	Q9U4I2|Q9U4I2_DROME	364 kDa				3
Elongation factor 1-gamma OS=Drosophila melanogaster GN=Ef1gamma PE=2 SV=2	Q9NJH0|EF1G_DROME	49 kDa	1	1	2	3
FI21109p1 OS=Drosophila melanogaster GN=bel-RB PE=2 SV=1	M9W6J0|M9W6J0_DROME (+1)	85 kDa		3	1
Cnot 4 homologue, isoform H OS=Drosophila melanogaster GN=Cnot4 PE=4 SV=1	M9MRH8|M9MRH8_DROME (+5)	117 kDa		3	1
40S ribosomal protein S24 OS=Drosophila melanogaster GN=RpS24 PE=2 SV=1	Q9W229|Q9W229_DROME	15 kDa		4	2
40S ribosomal protein S5a OS=Drosophila melanogaster GN=RpS5a PE=1 SV=1	Q24186|RS5A_DROME (+1)	25 kDa		3		3
ATP synthase-coupling factor 6, mitochondrial OS=Drosophila melanogaster GN=ATPsyn-Cf6 PE=3 SV=1	Q24407|ATP5J_DROME	12 kDa	3			2
GH28726p (Fragment) OS=Drosophila melanogaster GN=CG14235-RA PE=2 SV=1	C1C592|C1C592_DROME (+2)	15 kDa	2			4
Eukaryotic translation initiation factor 3 subunit I OS=Drosophila melanogaster GN=Trip1 PE=1 SV=1	O02195|EIF3I_DROME	36 kDa		4		1
60 kDa heat shock protein, mitochondrial OS=Drosophila melanogaster GN=Hsp60 PE=1 SV=3	O02649|CH60_DROME	61 kDa	6
Ribosomal protein S15, isoform B OS=Drosophila melanogaster GN=RpS15 PE=2 SV=1	A1ZAH8|A1ZAH8_DROME (+1)	17 kDa	1	2	1	1
RH08962p (Fragment) OS=Drosophila melanogaster GN=RpS30 PE=2 SV=1	Q7JYY0|Q7JYY0_DROME (+1)	17 kDa	1	2	2	1
GH20886p (Fragment) OS=Drosophila melanogaster GN=RpL35-RA PE=2 SV=1	C6SV02|C6SV02_DROME (+2)	15 kDa	1	2	2	1
CG8258 OS=Drosophila melanogaster GN=CG8258 PE=2 SV=1	Q7K3J0|Q7K3J0_DROME	59 kDa	3	1		1
NHP2-like protein 1 homolog OS=Drosophila melanogaster GN=hoip PE=2 SV=1	Q9U3Z7|NH2L1_DROME	14 kDa		2	2	2
RNA polymerase II transcriptional coactivator OS=Drosophila melanogaster GN=Ssb-c31a PE=2 SV=1	Q9VLR5|TCP4_DROME	12 kDa	2	1		4
Makorin 1 OS=Drosophila melanogaster GN=Mkrn1 PE=2 SV=1	Q9TVX6|Q9TVX6_DROME	44 kDa		1	1	1
Cytochrome c oxidase subunit 5A, mitochondrial OS=Drosophila melanogaster GN=CoVa PE=1 SV=2	Q94514|COX5A_DROME	17 kDa	1			2
Ajuba LIM protein, isoform D OS=Drosophila melanogaster GN=jub PE=4 SV=1	M9MSA2|M9MSA2_DROME (+3)	77 kDa	1			4
Fondue, isoform D OS=Drosophila melanogaster GN=fon PE=4 SV=1	M9PDP3|M9PDP3_DROME (+2)	58 kDa	1	2		2
60S ribosomal protein L28 OS=Drosophila melanogaster GN=RpL28 PE=1 SV=1	Q9VZS5|RL28_DROME (+1)	16 kDa			2	2
Eukaryotic translation initiation factor 3 subunit G-1 OS=Drosophila melanogaster GN=eIF3-S4-1 PE=1 SV=1	Q9W4X7|EI3G1_DROME	30 kDa		1	2	1
Polyadenylate-binding protein 2 OS=Drosophila melanogaster GN=Pabp2 PE=2 SV=1	Q7KNF2|PABP2_DROME	25 kDa		2	1
RH09117p OS=Drosophila melanogaster GN=CG42236-RD PE=2 SV=1	C4IY22|C4IY22_DROME (+3)	107 kDa		3	2
AT09839p (Fragment) OS=Drosophila melanogaster GN=14-3-3epsilon-RD PE=2 SV=1	D3DMY5|D3DMY5_DROME (+4)	30 kDa		2		3
60S ribosomal protein L27a OS=Drosophila melanogaster GN=RpL27A PE=1 SV=2	P41092|RL27A_DROME	17 kDa		1	2
CG3731, isoform A OS=Drosophila melanogaster GN=UQCR-C1 PE=2 SV=2	Q9VFF0|Q9VFF0_DROME	52 kDa	2			1
Heterogeneous nuclear ribonucleoprotein 87F OS=Drosophila melanogaster GN=Hrb87F PE=2 SV=2	P48810|RB87F_DROME	39 kDa		4	1
Histone H4 OS=Drosophila melanogaster GN=His4 PE=1 SV=2	P84040|H4_DROME	11 kDa				2
FI02850p OS=Drosophila melanogaster GN=RpL34a PE=1 SV=2	Q9VBH8|Q9VBH8_DROME	18 kDa		3
High mobility group protein D OS=Drosophila melanogaster GN=HmgD PE=1 SV=1	Q05783|HMGD_DROME	12 kDa	1	1		1
RH49324p (Fragment) OS=Drosophila melanogaster GN=COX5B PE=2 SV=1	Q86NN8|Q86NN8_DROME (+1)	18 kDa	1		1	2
60S ribosomal protein L9 OS=Drosophila melanogaster GN=RpL9 PE=1 SV=2	P50882|RL9_DROME	21 kDa		2		2
60S ribosomal protein L15 OS=Drosophila melanogaster GN=RpL15 PE=1 SV=1	O17445|RL15_DROME (+1)	24 kDa		2		1
60S ribosomal protein L36 OS=Drosophila melanogaster GN=RpL36 PE=1 SV=1	P49630|RL36_DROME	14 kDa		2	2
Heterochromatin protein 1 OS=Drosophila melanogaster GN=Su(var)205 PE=1 SV=2	P05205|HP1_DROME	23 kDa		1		3
Barrier-to-autointegration factor OS=Drosophila melanogaster GN=baf PE=3 SV=1	Q9VLU0|BAF_DROME (+1)	10 kDa	3			1
H/ACA ribonucleoprotein complex subunit 2-like protein OS=Drosophila melanogaster GN=NHP2 PE=1 SV=1	Q9V3U2|NHP2_DROME	18 kDa		2	1
Epidermal growth factor receptor pathway substrate clone 15, isoform B OS=Drosophila melanogaster GN=Eps-15 PE=4 SV=1	Q8MMD2|Q8MMD2_DROME (+3)	132 kDa				2
60S ribosomal protein L31 OS=Drosophila melanogaster GN=RpL31 PE=1 SV=1	Q9V597|RL31_DROME	15 kDa	1	1	1	1
Elongin B OS=Drosophila melanogaster GN=EloB PE=1 SV=1	O44226|O44226_DROME	13 kDa		1	1	1
AT03418p OS=Drosophila melanogaster GN=Mlf-RC PE=2 SV=1	D3DN03|D3DN03_DROME	35 kDa	1	1
Calmodulin OS=Drosophila melanogaster GN=Cam PE=1 SV=2	P62152|CALM_DROME	17 kDa		2		1
DnaJ protein homolog 1 OS=Drosophila melanogaster GN=DnaJ-1 PE=1 SV=3	Q24133|DNAJ1_DROME (+1)	37 kDa	1	1
LD46360p OS=Drosophila melanogaster GN=Acn PE=2 SV=1	Q8MRH4|Q8MRH4_DROME (+1)	66 kDa		1	1
CG31938-PA OS=Drosophila melanogaster GN=Rrp40 PE=2 SV=1	Q8IPX7|Q8IPX7_DROME	25 kDa	1			1
X16, isoform B OS=Drosophila melanogaster GN=x16 PE=4 SV=1	M9PC85|M9PC85_DROME (+1)	28 kDa		2	1
AT02853p (Fragment) OS=Drosophila melanogaster GN=Hrb98DE-RC PE=2 SV=1	E6PBW8|E6PBW8_DROME (+5)	40 kDa		2	3
Levy OS=Drosophila melanogaster GN=levy PE=2 SV=1	Q9W1N3|Q9W1N3_DROME	12 kDa	1			1
FI02880p (Fragment) OS=Drosophila melanogaster GN=CG3683-RA PE=2 SV=1	B3DML8|B3DML8_DROME (+2)	23 kDa	2			1
Cytochrome b-c1 complex subunit 6 OS=Drosophila melanogaster GN=UQCR-11 PE=3 SV=2	A8Y535|A8Y535_DROME (+1)	10 kDa	1
40S ribosomal protein S13 OS=Drosophila melanogaster GN=RpS13 PE=1 SV=3	Q03334|RS13_DROME	17 kDa			1
Chorion peroxidase OS=Drosophila melanogaster GN=Pxt PE=2 SV=3	Q9VEG6|PERC_DROME	91 kDa	3
CG6617-PA OS=Drosophila melanogaster GN=CG6617 PE=2 SV=1	Q9VWS1|Q9VWS1_DROME	26 kDa		2
Splicing factor SRp54 OS=Drosophila melanogaster GN=Srp54 PE=2 SV=3	O61646|O61646_DROME (+1)	58 kDa		3
Lamin Dm0 OS=Drosophila melanogaster GN=Lam PE=1 SV=4	P08928|LAM0_DROME	71 kDa	1
Isoform A of Protein alan shepard OS=Drosophila melanogaster GN=shep	Q8MSV2-1|SHEP_DROME (+1)	61 kDa		3
Spindly OS=Drosophila melanogaster GN=Spindly PE=4 SV=2	Q9VQS4|Q9VQS4_DROME	89 kDa		2	2	3
40S ribosomal protein S26 OS=Drosophila melanogaster GN=RpS26 PE=1 SV=1	P13008|RS26_DROME	13 kDa				1
Myosin light chain cytoplasmic, isoform B OS=Drosophila melanogaster GN=Mlc-c PE=4 SV=1	M9NEW1|M9NEW1_DROME (+1)	17 kDa		2		1
AT27789p OS=Drosophila melanogaster GN=glo PE=2 SV=1	Q9VGH5|Q9VGH5_DROME	61 kDa		1
RE57382p (Fragment) OS=Drosophila melanogaster GN=Rbp1-RA PE=2 SV=1	D3DMZ8|D3DMZ8_DROME (+3)	20 kDa				1
CG10124-PA OS=Drosophila melanogaster GN=eIF4E-4 PE=2 SV=1	Q9VRY0|Q9VRY0_DROME	26 kDa				2
Chorion protein b at 7F, isoform A OS=Drosophila melanogaster GN=Cp7Fb PE=4 SV=2	Q9W3E8|Q9W3E8_DROME	56 kDa	1
26S proteasome regulatory complex subunit p30 OS=Drosophila melanogaster GN=Rpn12 PE=2 SV=1	Q9V436|Q9V436_DROME	30 kDa		2
RE17737p OS=Drosophila melanogaster GN=RpL35A PE=1 SV=1	Q9VNB9|Q9VNB9_DROME	18 kDa		2
Isoform A of 26S proteasome non-ATPase regulatory subunit 11 OS=Drosophila melanogaster GN=Rpn6	Q7KLV9-2|PSD11_DROME (+1)	49 kDa				1
RE28792p OS=Drosophila melanogaster PE=2 SV=1	Q8SXI7|Q8SXI7_DROME (+2)	44 kDa		1
FI21269p1 OS=Drosophila melanogaster GN=muskelin PE=2 SV=1	Q0E9A5|Q0E9A5_DROME (+2)	98 kDa		3
CG11984, isoform D OS=Drosophila melanogaster GN=CG11984 PE=2 SV=1	Q95RX5|Q95RX5_DROME	62 kDa		2
RE25356p OS=Drosophila melanogaster PE=2 SV=1	D5AEL0|D5AEL0_DROME (+3)	78 kDa		2
Tubulin gamma-2 chain OS=Drosophila melanogaster GN=gammaTub37C PE=2 SV=3	P42271|TBG2_DROME	51 kDa				2
CG12079-PA OS=Drosophila melanogaster GN=ND-30 PE=2 SV=1	Q9VZU4|Q9VZU4_DROME	30 kDa	1
RE66734p (Fragment) OS=Drosophila melanogaster GN=ND75 PE=2 SV=1	Q6NP42|Q6NP42_DROME (+1)	83 kDa	1
Dumpy, isoform Q OS=Drosophila melanogaster GN=dp PE=1 SV=1	M9PB30|M9PB30_DROME (+8)	2443 kDa			1
Lysine--tRNA ligase OS=Drosophila melanogaster GN=Aats-lys-RC PE=2 SV=1	G7H7Z0|G7H7Z0_DROME (+2)	69 kDa		1	1
Isoform A of RNA-binding protein squid OS=Drosophila melanogaster GN=sqd	Q08473-2|SQD_DROME (+2)	35 kDa		1	1
CG31357 OS=Drosophila melanogaster GN=CG13638 PE=2 SV=1	Q8MSB1|Q8MSB1_DROME	45 kDa		1	1
Probable small nuclear ribonucleoprotein Sm D2 OS=Drosophila melanogaster GN=SmD2 PE=1 SV=1	Q9VI10|SMD2_DROME	14 kDa		1	1
Probable small nuclear ribonucleoprotein G OS=Drosophila melanogaster GN=SmG PE=1 SV=1	Q9VXE0|RUXG_DROME	9 kDa		1	1
Neuropeptide-like 2 OS=Drosophila melanogaster GN=Nplp2 PE=1 SV=1	Q9VU58|NPLP2_DROME (+1)	9 kDa	1			1
QKR58E-1 OS=Drosophila melanogaster GN=qkr58E-1 PE=2 SV=1	O44435|O44435_DROME (+1)	45 kDa		1	1
Histone H2A.v OS=Drosophila melanogaster GN=His2Av PE=1 SV=2	P08985|H2AV_DROME	15 kDa		2		3
NADH:ubiquinone reductase 42kD subunit, isoform B OS=Drosophila melanogaster GN=ND-42 PE=4 SV=1	A4V383|A4V383_DROME (+1)	47 kDa				1
HL05936p (Fragment) OS=Drosophila melanogaster GN=Neos PE=2 SV=1	Q7KLX0|Q7KLX0_DROME (+1)	43 kDa			1
Small nuclear ribonucleoprotein F OS=Drosophila melanogaster GN=SmF PE=1 SV=2	Q24297|RUXF_DROME	10 kDa			1
Isoform VI' of 14-3-3 protein zeta OS=Drosophila melanogaster GN=14-3-3zeta	P29310-2|1433Z_DROME	28 kDa		3
RE08495p OS=Drosophila melanogaster GN=CG10984-RB PE=2 SV=1	F3YDN6|F3YDN6_DROME (+2)	73 kDa				1
IP03424p (Fragment) OS=Drosophila melanogaster PE=2 SV=1	Q4QPR9|Q4QPR9_DROME (+1)	11 kDa		1
Heat shock 70 kDa protein cognate 3 OS=Drosophila melanogaster GN=Hsc70-3 PE=2 SV=2	P29844|HSP7C_DROME	72 kDa				4
BcDNA.LD02793 OS=Drosophila melanogaster GN=Prp19 PE=2 SV=1	Q7KLW9|Q7KLW9_DROME	55 kDa		1
60S ribosomal protein L13a OS=Drosophila melanogaster GN=RpL13A PE=1 SV=1	Q9VNE9|RL13A_DROME	24 kDa		2
GM27569p OS=Drosophila melanogaster GN=trsn PE=1 SV=1	Q7JVK6|Q7JVK6_DROME	27 kDa		1
HL01263p OS=Drosophila melanogaster GN=SkpA PE=1 SV=1	O77430|O77430_DROME	19 kDa		1
CG7998 OS=Drosophila melanogaster GN=Mdh2 PE=2 SV=1	Q9VEB1|Q9VEB1_DROME	35 kDa	1
tRNA-splicing ligase RtcB homolog OS=Drosophila melanogaster GN=CG9987 PE=1 SV=1	Q9VIW7|RTCB_DROME	56 kDa				1
CG17271, isoform A OS=Drosophila melanogaster GN=CG17271 PE=4 SV=2	Q9VDI5|Q9VDI5_DROME	33 kDa				1
NAT1, isoform C (Fragment) OS=Drosophila melanogaster GN=NAT1 PE=2 SV=1	Q5KTT4|Q5KTT4_DROME	167 kDa		1
KU80 (Fragment) OS=Drosophila melanogaster GN=Ku80 PE=4 SV=1	B6UVY2|B6UVY2_DROME	58 kDa	1
AT02348p OS=Drosophila melanogaster GN=UQCR-C2 PE=2 SV=1	Q9VV75|Q9VV75_DROME	45 kDa	2
GM14481p OS=Drosophila melanogaster GN=feo PE=2 SV=1	Q8T9H6|Q8T9H6_DROME (+2)	22 kDa		1
CG5174, isoform J OS=Drosophila melanogaster GN=CG5174 PE=4 SV=1	A1ZB77|A1ZB77_DROME (+8)	21 kDa	1
3-hydroxyacyl-CoA dehydrogenase type-2 OS=Drosophila melanogaster GN=scu PE=1 SV=1	O18404|HCD2_DROME	27 kDa	1
Elongation factor 2 OS=Drosophila melanogaster GN=EF2 PE=1 SV=4	P13060|EF2_DROME	94 kDa	1
GH08937p (Fragment) OS=Drosophila melanogaster GN=ND-24 PE=2 SV=1	Q7JYN2|Q7JYN2_DROME (+1)	30 kDa	1
Mitochondrial transcription factor A, isoform B OS=Drosophila melanogaster GN=TFAM PE=4 SV=1	Q86BR8|Q86BR8_DROME (+1)	33 kDa	1
CDGSH iron-sulfur domain-containing protein 2 homolog OS=Drosophila melanogaster GN=CG1458 PE=2 SV=1	Q9VAM6|CISD2_DROME	15 kDa	1
CG11752-PA OS=Drosophila melanogaster GN=CG11752 PE=2 SV=1	Q9VZ01|Q9VZ01_DROME	11 kDa	1
Alpha tubulin 84B (Fragment) OS=Drosophila melanogaster PE=2 SV=1	K7WSB4|K7WSB4_DROME	46 kDa		11
Ribosomal protein L37A, isoform C OS=Drosophila melanogaster GN=RpL37A PE=3 SV=1	M9MRF2|M9MRF2_DROME (+1)	10 kDa		1
RE11655p OS=Drosophila melanogaster GN=LSm3 PE=2 SV=1	Q8IGW7|Q8IGW7_DROME (+1)	12 kDa		1
Nuclear cap-binding protein subunit 2 OS=Drosophila melanogaster GN=Cbp20 PE=1 SV=1	Q9V3L6|NCBP2_DROME	18 kDa		1
J domain-containing protein CG6693 OS=Drosophila melanogaster GN=CG6693 PE=1 SV=1	Q9VGR7|Y6693_DROME	35 kDa		1
LD23870p OS=Drosophila melanogaster GN=RnpS1 PE=2 SV=2	Q9VHC0|Q9VHC0_DROME	42 kDa		1
RE21773p (Fragment) OS=Drosophila melanogaster GN=Cp1-RC PE=2 SV=1	C6SV44|C6SV44_DROME (+2)	42 kDa				1
FI01544p OS=Drosophila melanogaster GN=Rab1 PE=2 SV=1	O18332|O18332_DROME	23 kDa				1
Importin subunit alpha OS=Drosophila melanogaster GN=Pen PE=1 SV=2	P52295|IMA_DROME	58 kDa				1
RE13429p (Fragment) OS=Drosophila melanogaster GN=CG10634 PE=2 SV=1	Q8IGW2|Q8IGW2_DROME (+2)	52 kDa				1
26-29kD-proteinase OS=Drosophila melanogaster GN=26-29-p PE=2 SV=1	Q9V3U6|Q9V3U6_DROME	62 kDa				1
Gamma-tubulin complex component 4 homolog OS=Drosophila melanogaster GN=Grip75 PE=1 SV=2	Q9VKU7|GCP4_DROME (+1)	75 kDa				1
CG34159 OS=Drosophila melanogaster GN=CG34159 PE=2 SV=3	Q9VL29|Q9VL29_DROME	17 kDa				1
